# Supplementary material for: The unconventional activation of the muscarinic acetylcholine receptor M4R by diverse ligands
Source: Nat Commun. 2022 May 23;13:2855. doi: 10.1038/s41467-022-30595-y (PMC9126879; doi:10.1038/s41467-022-30595-y)
Supplement: Supplementary file 4 — Source data [file 41467_2022_30595_MOESM4_ESM.xlsx]

## Sheet: Sheet1
iperoxo-sim1	iperoxo-sim2	iperoxo-sim3	iperoxo-LY-sim1	iperoxo-LY-sim2	iperoxo-LY-sim3
1.1839	2.3344	2.0294	0.9927	1.057	1.2478
1.24122	2.30223	2.05389	1.04377	1.10058	1.2776
1.29816	2.27008	2.07811	1.09441	1.14383	1.30717
1.35433	2.23794	2.10182	1.14419	1.1864	1.33629
1.40939	2.20586	2.12476	1.19272	1.22799	1.36475
1.46302	2.17385	2.14672	1.23966	1.26828	1.39234
1.51497	2.14197	2.16751	1.28474	1.30701	1.41885
1.565	2.1103	2.187	1.32776	1.34392	1.44409
1.61298	2.07891	2.20506	1.36856	1.37881	1.4679
1.6588	2.0479	2.22162	1.40709	1.4115	1.49011
1.70242	2.0174	2.23665	1.44336	1.44184	1.51059
1.74385	1.98752	2.25015	1.47741	1.46972	1.52922
1.78316	1.9584	2.26216	1.50938	1.49508	1.54591
1.82045	1.93016	2.27275	1.53939	1.51788	1.56058
1.85584	1.90296	2.28199	1.56765	1.53813	1.57319
1.88948	1.87689	2.28999	1.59432	1.55584	1.58371
1.92152	1.85209	2.29687	1.61961	1.57108	1.59213
1.95214	1.82863	2.30276	1.6437	1.58394	1.59847
1.98146	1.80661	2.30778	1.66674	1.59451	1.60275
2.00962	1.78607	2.31206	1.68889	1.60293	1.60503
2.03672	1.76705	2.31572	1.71024	1.60933	1.60536
2.06285	1.74955	2.31887	1.73089	1.61387	1.60381
2.08803	1.73357	2.32162	1.7509	1.61671	1.60047
2.1123	1.71907	2.32405	1.7703	1.61804	1.59543
2.13562	1.70599	2.32625	1.7891	1.61801	1.58879
2.15795	1.69428	2.32829	1.80731	1.61682	1.58067
2.17923	1.68385	2.33024	1.8249	1.61464	1.57119
2.19938	1.67462	2.33212	1.84187	1.61165	1.56049
2.2183	1.66647	2.33399	1.85819	1.60801	1.54872
2.23589	1.65933	2.33585	1.87384	1.60389	1.53604
2.25207	1.65308	2.33773	1.88881	1.59942	1.52264
2.26674	1.64764	2.33963	1.90309	1.59475	1.50868
2.27984	1.6429	2.34153	1.91668	1.59	1.49437
2.29133	1.63877	2.34342	1.92957	1.58528	1.4799
2.30117	1.63519	2.34527	1.94178	1.58066	1.46547
2.30936	1.63207	2.34703	1.95332	1.57623	1.45127
2.31593	1.62934	2.34867	1.9642	1.57204	1.43749
2.32091	1.62694	2.35013	1.97444	1.56812	1.4243
2.32438	1.62482	2.35135	1.98404	1.56451	1.41185
2.3264	1.62292	2.35229	1.99302	1.56121	1.40026
2.32708	1.62121	2.35287	2.00138	1.55822	1.38966
2.32651	1.61963	2.35306	2.00911	1.55554	1.38011
2.32479	1.61814	2.35281	2.01621	1.55315	1.37167
2.32203	1.6167	2.35208	2.02266	1.55105	1.36437
2.31833	1.61527	2.35084	2.02844	1.54922	1.35822
2.31379	1.61382	2.34909	2.03352	1.54764	1.3532
2.30848	1.6123	2.34684	2.03787	1.54632	1.34928
2.3025	1.61068	2.3441	2.04145	1.54524	1.34642
2.29591	1.60893	2.34092	2.04421	1.54444	1.34455
2.2888	1.60701	2.33737	2.04612	1.54391	1.34361
2.28121	1.60492	2.33351	2.04712	1.5437	1.34354
2.27322	1.60262	2.32945	2.04718	1.54385	1.34427
2.26488	1.60012	2.32528	2.04626	1.54439	1.34572
2.25627	1.59742	2.32111	2.04433	1.5454	1.34784
2.24746	1.59452	2.31707	2.04137	1.54693	1.35055
2.2385	1.59147	2.31326	2.03737	1.54906	1.35381
2.22949	1.58828	2.30982	2.03233	1.55185	1.35755
2.2205	1.58501	2.30683	2.02626	1.55538	1.36172
2.21162	1.58172	2.30439	2.0192	1.55972	1.36626
2.20295	1.57845	2.30258	2.0112	1.56494	1.37113
2.19457	1.57528	2.30144	2.0023	1.5711	1.37628
2.18658	1.57228	2.30102	1.99259	1.57826	1.38166
2.17909	1.56953	2.30132	1.98214	1.58647	1.38722
2.17218	1.56708	2.30233	1.97104	1.59576	1.39291
2.16594	1.56502	2.30399	1.95938	1.60617	1.39868
2.16046	1.5634	2.30626	1.94725	1.61771	1.40448
2.15583	1.56228	2.30904	1.93472	1.63038	1.41025
2.15211	1.56171	2.31222	1.92187	1.64417	1.41592
2.14937	1.56174	2.31571	1.90876	1.65904	1.42144
2.14767	1.56239	2.31935	1.89542	1.67495	1.42674
2.14704	1.56372	2.32303	1.88187	1.69183	1.43175
2.14753	1.56573	2.32661	1.86811	1.7096	1.43639
2.14914	1.56848	2.32995	1.85411	1.72816	1.44058
2.1519	1.57197	2.33292	1.83983	1.74738	1.44425
2.15581	1.57626	2.33542	1.82519	1.76714	1.44731
2.16084	1.58136	2.33733	1.81013	1.78727	1.44968
2.16698	1.58732	2.33857	1.79455	1.80761	1.45129
2.1742	1.59419	2.33906	1.77837	1.82799	1.45207
2.18247	1.60201	2.33876	1.76151	1.84821	1.45194
2.19175	1.61083	2.33763	1.7439	1.8681	1.45086
2.20199	1.62068	2.33566	1.7255	1.88745	1.44879
2.21316	1.63161	2.33286	1.70629	1.90609	1.44571
2.22522	1.64362	2.32925	1.68631	1.92382	1.44161
2.23814	1.65672	2.32491	1.66562	1.94049	1.4365
2.25186	1.67087	2.31987	1.64433	1.95592	1.4304
2.26638	1.68601	2.31425	1.62261	1.96997	1.42336
2.28165	1.70205	2.30813	1.60065	1.9825	1.41544
2.29764	1.71884	2.30162	1.57871	1.99339	1.40672
2.31431	1.7362	2.29486	1.55708	2.00254	1.39728
2.33162	1.75391	2.28798	1.53605	2.00985	1.38722
2.34952	1.77171	2.2811	1.51597	2.01524	1.37663
2.36792	1.78931	2.27437	1.49717	2.01863	1.36561
2.38675	1.80641	2.26793	1.47996	2.01995	1.35426
2.40589	1.82267	2.2619	1.46465	2.01916	1.34269
2.42521	1.83777	2.2564	1.45153	2.0162	1.33096
2.44454	1.85142	2.25154	1.4408	2.01103	1.31917
2.46372	1.86334	2.24742	1.43266	2.00362	1.30738
2.48253	1.87328	2.24412	1.42721	1.99396	1.29565
2.50077	1.88106	2.2417	1.42452	1.98204	1.28401
2.51819	1.88656	2.2402	1.42455	1.96789	1.27249
2.53458	1.88973	2.23964	1.42725	1.95156	1.26112
2.54969	1.89056	2.24002	1.43248	1.93311	1.24989
2.56329	1.88916	2.24132	1.44005	1.91267	1.23882
2.57519	1.88565	2.2435	1.44972	1.89039	1.22788
2.58518	1.88025	2.24651	1.46125	1.86644	1.21708
2.59312	1.8732	2.25027	1.47433	1.84107	1.20639
2.59888	1.86478	2.2547	1.48867	1.81454	1.19581
2.60235	1.85531	2.25971	1.50396	1.78717	1.18532
2.6035	1.84508	2.26519	1.51992	1.75931	1.17494
2.60231	1.83442	2.27103	1.53626	1.73131	1.16468
2.59879	1.82362	2.27713	1.55273	1.70358	1.15456
2.593	1.81292	2.28338	1.56909	1.67652	1.14463
2.58503	1.80258	2.28966	1.58515	1.65052	1.13493
2.57499	1.79276	2.29588	1.60072	1.62596	1.12555
2.563	1.78362	2.30194	1.61569	1.6032	1.11657
2.54921	1.77527	2.30775	1.62993	1.58256	1.10811
2.53379	1.76775	2.31324	1.64336	1.5643	1.10026
2.51689	1.7611	2.31834	1.65593	1.54862	1.09317
2.49868	1.7553	2.323	1.6676	1.53566	1.08695
2.47933	1.75032	2.32718	1.67835	1.52549	1.08173
2.459	1.7461	2.33085	1.68817	1.51808	1.07763
2.43786	1.74255	2.334	1.69707	1.51334	1.07477
2.41605	1.7396	2.33662	1.70505	1.51112	1.07322
2.39374	1.73716	2.33874	1.71212	1.51118	1.07306
2.37108	1.73512	2.34036	1.71831	1.51324	1.07433
2.34822	1.7334	2.34151	1.72362	1.51696	1.07705
2.32532	1.73192	2.34224	1.72807	1.52199	1.08119
2.30251	1.73059	2.34259	1.73167	1.52794	1.08671
2.27995	1.72935	2.34259	1.73443	1.53443	1.09354
2.2578	1.72813	2.3423	1.73634	1.54108	1.10156
2.23621	1.72688	2.34177	1.73742	1.54755	1.11066
2.21532	1.72556	2.34102	1.73765	1.55353	1.12069
2.19528	1.72415	2.34011	1.73705	1.55874	1.13151
2.17626	1.72263	2.33907	1.73559	1.56296	1.14295
2.15838	1.72099	2.33792	1.73328	1.56604	1.15486
2.14179	1.71925	2.33669	1.73013	1.56786	1.16708
2.12662	1.71741	2.3354	1.72612	1.56838	1.17948
2.11301	1.71551	2.33406	1.72129	1.56758	1.19193
2.10105	1.71359	2.33269	1.71565	1.56551	1.20431
2.09086	1.71169	2.33129	1.70924	1.56224	1.21653
2.08253	1.70986	2.32989	1.70211	1.55789	1.22851
2.07612	1.70815	2.32849	1.69432	1.55258	1.24017
2.07171	1.70661	2.32712	1.68596	1.54647	1.25146
2.06931	1.70529	2.32579	1.67713	1.53971	1.26234
2.06894	1.70423	2.32454	1.66793	1.53245	1.27276
2.07058	1.70346	2.32341	1.65851	1.52487	1.28268
2.07419	1.70299	2.32241	1.64899	1.51711	1.29205
2.07968	1.70284	2.32159	1.63953	1.50931	1.30081
2.08695	1.70299	2.32098	1.63027	1.50163	1.3089
2.09584	1.70343	2.32062	1.62137	1.49418	1.31625
2.10618	1.70412	2.32051	1.61297	1.4871	1.32277
2.11775	1.70501	2.32066	1.60519	1.48051	1.32836
2.13033	1.70605	2.32108	1.59816	1.4745	1.33291
2.14366	1.70719	2.32175	1.59196	1.46917	1.33632
2.15748	1.70838	2.32261	1.58668	1.46463	1.33846
2.17152	1.70955	2.32364	1.58235	1.46094	1.33924
2.18553	1.71067	2.32475	1.57899	1.45818	1.33855
2.19925	1.71171	2.32586	1.57659	1.45639	1.3363
2.21249	1.71265	2.32689	1.57512	1.45563	1.33244
2.22505	1.71349	2.32775	1.57452	1.4559	1.32693
2.23681	1.71425	2.32833	1.57471	1.45722	1.31978
2.24767	1.71496	2.32856	1.57558	1.45955	1.31102
2.2576	1.71567	2.32834	1.57703	1.46286	1.30073
2.26661	1.71644	2.32763	1.57893	1.46709	1.28904
2.27476	1.71735	2.32638	1.58117	1.47216	1.27609
2.28215	1.71848	2.32457	1.58363	1.47795	1.2621
2.28892	1.71988	2.3222	1.5862	1.48435	1.2473
2.29522	1.72164	2.31932	1.58877	1.49123	1.23194
2.30124	1.72382	2.31597	1.59127	1.49844	1.21633
2.30715	1.72645	2.31224	1.59363	1.50584	1.20076
2.31313	1.72957	2.30823	1.59582	1.51326	1.18556
2.31931	1.73317	2.30405	1.5978	1.52057	1.17103
2.32584	1.73726	2.29983	1.59958	1.5276	1.15748
2.3328	1.74178	2.2957	1.60117	1.53422	1.1452
2.34024	1.74667	2.29179	1.60261	1.5403	1.13446
2.34816	1.75187	2.28822	1.60392	1.54573	1.12551
2.35653	1.75727	2.28512	1.60517	1.55039	1.11853
2.36528	1.76277	2.28257	1.6064	1.5542	1.11371
2.37428	1.76827	2.28066	1.60765	1.55709	1.11116
2.38339	1.77366	2.27944	1.60896	1.55899	1.11097
2.39243	1.77882	2.27896	1.61035	1.55987	1.11316
2.40121	1.78367	2.27921	1.61182	1.55968	1.11772
2.40953	1.78813	2.2802	1.61337	1.5584	1.1246
2.41718	1.79214	2.28189	1.61496	1.55601	1.13369
2.42396	1.79566	2.28424	1.61654	1.55252	1.14485
2.42969	1.79868	2.28717	1.61804	1.5479	1.15791
2.43419	1.8012	2.29063	1.61939	1.54218	1.17265
2.43734	1.80326	2.29451	1.6205	1.53534	1.18882
2.43901	1.80491	2.29874	1.62126	1.52739	1.20618
2.43912	1.80622	2.30322	1.62158	1.51834	1.22443
2.43763	1.80727	2.30788	1.62138	1.5082	1.2433
2.43452	1.80816	2.31262	1.62056	1.49699	1.26249
2.42983	1.80896	2.31738	1.61906	1.48474	1.28174
2.4236	1.80976	2.32208	1.61681	1.47149	1.30075
2.41594	1.81063	2.32666	1.6138	1.45729	1.3193
2.40696	1.81164	2.33108	1.60999	1.44223	1.33714
2.39681	1.8128	2.33529	1.60539	1.4264	1.35409
2.38565	1.81414	2.33926	1.60002	1.40993	1.36999
2.37367	1.81563	2.34296	1.59391	1.39299	1.3847
2.36107	1.81723	2.34636	1.5871	1.37575	1.39814
2.34804	1.81885	2.34946	1.57966	1.35843	1.41025
2.33478	1.82041	2.35224	1.57163	1.34128	1.42102
2.3215	1.82178	2.35469	1.5631	1.32456	1.43045
2.30836	1.82282	2.3568	1.55411	1.30854	1.43859
2.29554	1.8234	2.35857	1.54473	1.29349	1.44551
2.28318	1.82337	2.35999	1.53501	1.27971	1.45128
2.27141	1.82258	2.36106	1.52501	1.26744	1.45601
2.26032	1.82092	2.36179	1.51477	1.25693	1.45979
2.24997	1.81827	2.36217	1.50432	1.24838	1.46275
2.24041	1.81457	2.3622	1.4937	1.24195	1.46497
2.23165	1.80976	2.36189	1.48294	1.23774	1.46658
2.22367	1.80384	2.36125	1.47208	1.23582	1.46767
2.21643	1.79684	2.36029	1.46115	1.23617	1.46832
2.20989	1.78881	2.359	1.4502	1.23875	1.46861
2.20397	1.77986	2.35742	1.43928	1.24342	1.46862
2.19859	1.77012	2.35554	1.42846	1.25004	1.46839
2.19367	1.75975	2.35338	1.41781	1.25839	1.46797
2.1891	1.74891	2.35094	1.40743	1.26824	1.46739
2.18481	1.73778	2.34825	1.39743	1.27932	1.46669
2.18072	1.72656	2.34529	1.38791	1.29137	1.46589
2.17673	1.71541	2.34208	1.37901	1.3041	1.46499
2.1728	1.7045	2.33861	1.37087	1.31725	1.46402
2.16886	1.69396	2.33489	1.36361	1.33056	1.46297
2.16487	1.6839	2.33092	1.35737	1.34381	1.46186
2.16079	1.6744	2.32668	1.35227	1.35679	1.46069
2.15661	1.66549	2.32218	1.34842	1.36933	1.45947
2.15231	1.65717	2.31743	1.34591	1.38128	1.4582
2.14788	1.64941	2.31242	1.3448	1.39254	1.4569
2.14334	1.64214	2.30717	1.34512	1.40302	1.45556
2.13869	1.63525	2.30171	1.34689	1.41267	1.45419
2.13394	1.62862	2.29606	1.35008	1.42144	1.4528
2.12913	1.62212	2.29027	1.35464	1.42932	1.4514
2.12427	1.6156	2.28438	1.36047	1.43631	1.45
2.11938	1.60891	2.27848	1.36747	1.4424	1.44858
2.11449	1.60192	2.27262	1.37549	1.44759	1.44717
2.10964	1.5945	2.2669	1.38438	1.45189	1.44575
2.10485	1.58656	2.26141	1.39396	1.4553	1.44433
2.10014	1.57803	2.25622	1.40405	1.45783	1.44291
2.09556	1.5689	2.25145	1.41446	1.45947	1.44147
2.09111	1.55916	2.24718	1.425	1.46022	1.44001
2.08683	1.54888	2.24349	1.4355	1.46008	1.43851
2.08274	1.53813	2.24045	1.44576	1.45904	1.43698
2.07886	1.52704	2.23813	1.45564	1.4571	1.43538
2.07521	1.51578	2.23657	1.46498	1.45427	1.43371
2.07179	1.50452	2.2358	1.47365	1.45056	1.43195
2.0686	1.49347	2.23584	1.48154	1.44599	1.43007
2.06566	1.48284	2.23667	1.48853	1.44061	1.42806
2.06294	1.47286	2.23827	1.49456	1.43445	1.42588
2.06044	1.46372	2.24061	1.49954	1.4276	1.42351
2.05812	1.45564	2.24363	1.50342	1.42012	1.42091
2.05598	1.44878	2.24728	1.50616	1.41211	1.41805
2.05396	1.44331	2.25148	1.50773	1.40371	1.41488
2.05204	1.43933	2.25616	1.5081	1.39503	1.41137
2.05017	1.43693	2.26123	1.50727	1.38622	1.40746
2.04831	1.43616	2.26662	1.50524	1.37746	1.40311
2.04644	1.43702	2.27223	1.50202	1.36892	1.39828
2.0445	1.43948	2.278	1.49764	1.36079	1.3929
2.04249	1.44348	2.28385	1.49214	1.35325	1.38693
2.04037	1.44892	2.28971	1.48559	1.34651	1.38033
2.03815	1.45567	2.29553	1.47804	1.34076	1.37305
2.03582	1.46359	2.30124	1.46959	1.33617	1.36507
2.0334	1.4725	2.30679	1.46034	1.33293	1.35634
2.03093	1.48224	2.31216	1.45041	1.33118	1.34686
2.02843	1.49261	2.3173	1.43993	1.33105	1.33663
2.02596	1.50344	2.32219	1.42905	1.33264	1.32564
2.02357	1.51453	2.32682	1.41792	1.33601	1.31391
2.02132	1.52573	2.33116	1.4067	1.34118	1.30149
2.01929	1.53686	2.33522	1.39556	1.34814	1.28841
2.01751	1.5478	2.33899	1.38464	1.35682	1.27475
2.01606	1.55841	2.34248	1.37412	1.36714	1.26056
2.01497	1.56859	2.3457	1.36412	1.37895	1.24594
2.01428	1.57827	2.34865	1.35479	1.39209	1.23097
2.01401	1.58738	2.35135	1.34623	1.40638	1.21577
2.01417	1.59591	2.35383	1.33855	1.4216	1.20043
2.01474	1.60383	2.35609	1.33182	1.43753	1.18507
2.0157	1.61116	2.35817	1.32611	1.45397	1.1698
2.01701	1.61792	2.36008	1.32144	1.47069	1.15473
2.01862	1.62417	2.36184	1.31785	1.48753	1.13997
2.02046	1.62995	2.36348	1.31532	1.5043	1.12563
2.02246	1.63533	2.36501	1.31385	1.5209	1.11182
2.02455	1.64038	2.36645	1.31339	1.53723	1.09863
2.02665	1.64517	2.36782	1.31389	1.55324	1.08615
2.02869	1.64978	2.36912	1.31531	1.56891	1.07448
2.03059	1.65425	2.37036	1.31755	1.58429	1.0637
2.03229	1.65866	2.37154	1.32053	1.59941	1.05386
2.03374	1.66305	2.37266	1.32415	1.61435	1.04504
2.0349	1.66746	2.37372	1.32831	1.6292	1.03728
2.03573	1.6719	2.37469	1.33287	1.64406	1.03061
2.03621	1.67641	2.37558	1.3377	1.65899	1.02505
2.03635	1.68097	2.37636	1.34266	1.67407	1.0206
2.03614	1.68559	2.37703	1.3476	1.68933	1.01723
2.03561	1.69025	2.37755	1.35235	1.70477	1.01489
2.03477	1.69492	2.37791	1.35674	1.72036	1.01351
2.03367	1.69958	2.37811	1.36062	1.73603	1.01301
2.03234	1.70421	2.37812	1.36381	1.75167	1.01327
2.03083	1.70878	2.37793	1.36614	1.76714	1.01416
2.02918	1.71327	2.37755	1.36747	1.78228	1.01552
2.02745	1.71766	2.37697	1.36765	1.79691	1.0172
2.02568	1.72195	2.37618	1.36656	1.81084	1.01903
2.02391	1.72614	2.3752	1.3641	1.82388	1.02085
2.02217	1.73023	2.37403	1.3602	1.83586	1.02252
2.02051	1.73426	2.37269	1.35482	1.84664	1.02388
2.01894	1.73825	2.37117	1.34795	1.8561	1.02484
2.0175	1.74226	2.3695	1.3396	1.86416	1.0253
2.01619	1.74633	2.36769	1.32982	1.87076	1.02523
2.01502	1.75053	2.36575	1.3187	1.8759	1.02461
2.01399	1.75492	2.3637	1.30633	1.8796	1.02348
2.01311	1.75956	2.36153	1.29285	1.88193	1.02192
2.01235	1.76453	2.35926	1.2784	1.88296	1.02005
2.01172	1.76987	2.35688	1.26314	1.88279	1.01804
2.01119	1.77564	2.35441	1.24724	1.88155	1.01607
2.01075	1.78186	2.35184	1.23087	1.87935	1.01437
2.01039	1.78855	2.34916	1.21421	1.8763	1.01316
2.01008	1.79569	2.34638	1.19741	1.87251	1.0127
2.00982	1.80327	2.34348	1.18066	1.86809	1.01322
2.00959	1.81123	2.34046	1.1641	1.86311	1.01497
2.00939	1.8195	2.3373	1.1479	1.85766	1.01814
2.00919	1.82797	2.33402	1.13218	1.85179	1.02292
2.00899	1.83654	2.3306	1.1171	1.84554	1.02944
2.00879	1.84508	2.32704	1.10276	1.83894	1.0378
2.00858	1.85345	2.32334	1.08931	1.83202	1.04804
2.00835	1.86152	2.31953	1.07685	1.82478	1.06015
2.00808	1.86915	2.31559	1.0655	1.81724	1.07406
2.00776	1.8762	2.31157	1.05537	1.80939	1.08965
2.00737	1.88256	2.30747	1.04656	1.80124	1.10676
2.00687	1.88813	2.30333	1.03918	1.79277	1.12519
2.00623	1.89283	2.29918	1.0333	1.78398	1.14469
2.00539	1.89661	2.29505	1.02901	1.77486	1.16498
2.0043	1.89944	2.29098	1.02638	1.76538	1.1858
2.00288	1.90131	2.28701	1.02545	1.75554	1.20685
2.00107	1.90224	2.28317	1.02627	1.74532	1.22784
1.99877	1.90228	2.2795	1.02884	1.73469	1.24849
1.9959	1.90149	2.27602	1.03314	1.72365	1.26854
1.99237	1.89995	2.27277	1.03915	1.71217	1.28778
1.98809	1.89777	2.26974	1.04678	1.70025	1.306
1.98298	1.89503	2.26696	1.05596	1.68789	1.32304
1.97698	1.89187	2.26443	1.06656	1.67512	1.33878
1.97002	1.88839	2.26215	1.07844	1.66195	1.35312
1.96208	1.88471	2.2601	1.09144	1.64843	1.36602
1.95315	1.88093	2.25828	1.10538	1.63462	1.37744
1.94323	1.87717	2.25665	1.12008	1.6206	1.3874
1.93238	1.87352	2.25521	1.13533	1.60647	1.39592
1.92066	1.87008	2.25393	1.15094	1.59235	1.40304
1.90817	1.86692	2.25278	1.16671	1.57834	1.40883
1.89505	1.86412	2.25175	1.18246	1.5646	1.41334
1.88145	1.86173	2.25079	1.198	1.55126	1.41665
1.86756	1.85981	2.2499	1.21317	1.53846	1.41882
1.85356	1.8584	2.24905	1.22783	1.52632	1.41992
1.83967	1.85754	2.2482	1.24185	1.51498	1.42
1.82613	1.85726	2.24734	1.25511	1.50453	1.41913
1.81314	1.85758	2.24642	1.26752	1.49507	1.41735
1.80095	1.85852	2.24543	1.27901	1.48666	1.41471
1.78976	1.86008	2.24433	1.28951	1.47933	1.41126
1.77979	1.86227	2.24307	1.299	1.47311	1.40704
1.7712	1.8651	2.24163	1.30743	1.46797	1.40209
1.76417	1.86855	2.23996	1.3148	1.46387	1.39647
1.75881	1.8726	2.23802	1.32111	1.46075	1.39021
1.75524	1.87725	2.23577	1.32637	1.45853	1.38338
1.75351	1.88245	2.23319	1.33061	1.45709	1.37603
1.75365	1.88819	2.23025	1.33386	1.45631	1.36822
1.75564	1.8944	2.22694	1.33617	1.45606	1.36003
1.75944	1.90105	2.22323	1.3376	1.45621	1.35151
1.76496	1.90807	2.21915	1.33821	1.4566	1.34274
1.77209	1.91539	2.21471	1.33807	1.4571	1.33379
1.78066	1.92293	2.20995	1.33726	1.45756	1.32472
1.7905	1.9306	2.20489	1.33587	1.45784	1.3156
1.80142	1.9383	2.19961	1.33397	1.45781	1.30649
1.8132	1.94591	2.19417	1.33166	1.45736	1.29744
1.82561	1.95331	2.18864	1.329	1.45637	1.28852
1.83843	1.96036	2.18311	1.32609	1.45476	1.27977
1.85144	1.96692	2.17767	1.32299	1.45244	1.27125
1.86443	1.97282	2.17239	1.31975	1.44937	1.263
1.87719	1.97791	2.16737	1.31644	1.4455	1.25508
1.88956	1.98202	2.16268	1.31309	1.44082	1.24755
1.90138	1.98497	2.15839	1.30973	1.43535	1.24046
1.91255	1.98662	2.15458	1.30638	1.42913	1.2339
1.92295	1.9868	2.15127	1.30305	1.42221	1.22794
1.93255	1.98539	2.14851	1.29973	1.41471	1.22266
1.9413	1.98227	2.14632	1.29643	1.40673	1.21815
1.9492	1.97736	2.1447	1.29315	1.39844	1.21451
1.95628	1.97062	2.14364	1.28986	1.39	1.21182
1.96256	1.96203	2.1431	1.28657	1.38161	1.21017
1.96811	1.95162	2.14306	1.28328	1.37349	1.20964
1.97297	1.93948	2.14347	1.27999	1.36587	1.21031
1.97723	1.92572	2.14426	1.2767	1.35899	1.21223
1.98093	1.91051	2.14539	1.27342	1.35308	1.21543
1.98415	1.89404	2.14677	1.27019	1.34837	1.21991
1.98693	1.87654	2.14836	1.26701	1.34508	1.22567
1.98932	1.85828	2.15009	1.26392	1.34339	1.23266
1.99133	1.83952	2.15192	1.26092	1.34349	1.24082
1.993	1.82056	2.15381	1.25806	1.34548	1.25004
1.9943	1.80166	2.15572	1.25534	1.34947	1.26022
1.99524	1.78311	2.15763	1.25277	1.35547	1.2712
1.99579	1.76517	2.15955	1.25035	1.36349	1.28284
1.99591	1.74807	2.16148	1.24809	1.37345	1.29496
1.99556	1.73203	2.16344	1.24597	1.38525	1.3074
1.99469	1.71724	2.16545	1.24397	1.39872	1.31997
1.99325	1.70384	2.16755	1.24207	1.41365	1.33251
1.9912	1.69196	2.16979	1.24022	1.4298	1.34485
1.98848	1.68168	2.17222	1.23842	1.44691	1.35685
1.98506	1.67309	2.17487	1.23661	1.46469	1.36836
1.98091	1.6662	2.1778	1.23479	1.48283	1.37928
1.97601	1.66103	2.18105	1.23291	1.50104	1.38951
1.97035	1.65758	2.18465	1.23098	1.51904	1.39897
1.96397	1.65581	2.18864	1.22899	1.53655	1.40762
1.95689	1.65567	2.19302	1.22694	1.55334	1.41543
1.94918	1.65711	2.1978	1.22485	1.5692	1.42237
1.94091	1.66005	2.20298	1.22275	1.58395	1.42847
1.93221	1.66438	2.20853	1.22067	1.59745	1.43374
1.92319	1.67	2.2144	1.21866	1.60961	1.43821
1.91401	1.67678	2.22055	1.21677	1.62036	1.44192
1.90484	1.6846	2.22691	1.21504	1.62967	1.44493
1.89587	1.69328	2.2334	1.21352	1.63753	1.44728
1.8873	1.70267	2.23992	1.21226	1.64395	1.44903
1.87933	1.71259	2.24638	1.2113	1.64897	1.45022
1.87215	1.72286	2.25266	1.21065	1.65262	1.4509
1.86598	1.73328	2.25865	1.21034	1.65497	1.45111
1.86099	1.74366	2.26425	1.21036	1.65605	1.45087
1.85735	1.75381	2.26933	1.21071	1.65593	1.45021
1.85519	1.76355	2.27378	1.21133	1.65466	1.44913
1.85462	1.7727	2.27752	1.2122	1.65229	1.44764
1.85572	1.78112	2.28046	1.21325	1.64887	1.44573
1.85852	1.78866	2.28253	1.21439	1.64446	1.44338
1.86301	1.79522	2.28367	1.21555	1.6391	1.44056
1.86915	1.80072	2.28386	1.21663	1.63286	1.43727
1.87685	1.80511	2.28308	1.21753	1.62582	1.43347
1.886	1.80837	2.28135	1.21814	1.61805	1.42913
1.89645	1.81052	2.27872	1.21835	1.60965	1.42425
1.90801	1.81158	2.27523	1.21808	1.60072	1.4188
1.92049	1.81164	2.27097	1.21722	1.5914	1.41279
1.93368	1.81077	2.26605	1.21571	1.58182	1.40622
1.94737	1.80911	2.26057	1.21348	1.57214	1.39912
1.96133	1.80676	2.25467	1.21049	1.56251	1.39152
1.97537	1.80386	2.24848	1.20671	1.5531	1.38347
1.98928	1.80055	2.24214	1.20217	1.54409	1.37502
2.00288	1.79696	2.23578	1.19689	1.53566	1.36624
2.01604	1.79322	2.22954	1.19093	1.52795	1.35721
2.0286	1.78943	2.22353	1.1844	1.52113	1.34801
2.04048	1.7857	2.21786	1.17742	1.51534	1.33871
2.0516	1.78211	2.2126	1.17014	1.5107	1.32941
2.06189	1.77871	2.20781	1.16275	1.50729	1.32018
2.07135	1.77556	2.20354	1.15544	1.50518	1.31109
2.07995	1.77269	2.1998	1.14844	1.50441	1.30221
2.08772	1.7701	2.19658	1.14196	1.50498	1.29358
2.09468	1.76779	2.19385	1.13625	1.50686	1.28525
2.10086	1.76576	2.19157	1.13152	1.50999	1.27725
2.10632	1.76398	2.18968	1.12799	1.51427	1.26959
2.1111	1.76243	2.18809	1.12583	1.51958	1.26227
2.11525	1.76109	2.18673	1.12519	1.52576	1.25527
2.11881	1.75994	2.18552	1.12618	1.53265	1.24857
2.12182	1.75894	2.18438	1.12887	1.54005	1.24213
2.1243	1.75807	2.18322	1.13325	1.54776	1.23589
2.12627	1.75733	2.18198	1.13928	1.55555	1.2298
2.12773	1.75669	2.1806	1.14684	1.56323	1.22379
2.12868	1.75613	2.17902	1.15578	1.57057	1.21779
2.12908	1.75565	2.1772	1.16587	1.57736	1.21173
2.12889	1.75522	2.17513	1.17686	1.58343	1.20553
2.12808	1.75483	2.17279	1.18845	1.58861	1.19914
2.12657	1.75446	2.17018	1.20033	1.59274	1.19249
2.12429	1.75407	2.16729	1.21216	1.5957	1.18553
2.12118	1.75364	2.16414	1.22363	1.59742	1.17824
2.11716	1.75313	2.16075	1.23441	1.59783	1.17059
2.11216	1.7525	2.15715	1.24424	1.59692	1.16261
2.10613	1.75172	2.15335	1.25287	1.59469	1.15431
2.09903	1.75073	2.14939	1.26013	1.59119	1.14576
2.09083	1.74948	2.14529	1.26588	1.58649	1.13703
2.08153	1.74795	2.14107	1.27008	1.58068	1.12822
2.07117	1.74607	2.13677	1.27274	1.57388	1.11946
2.0598	1.74382	2.13241	1.27393	1.56622	1.11088
2.04753	1.74116	2.12801	1.2738	1.55784	1.10266
2.03447	1.73807	2.12361	1.27254	1.5489	1.09495
2.02078	1.73454	2.11922	1.2704	1.53953	1.08794
2.00665	1.73057	2.11488	1.26764	1.52988	1.08178
1.99229	1.72615	2.1106	1.26458	1.52009	1.07667
1.97793	1.72132	2.10641	1.26152	1.51027	1.07273
1.9638	1.7161	2.10233	1.25874	1.50054	1.07013
1.95014	1.71054	2.0984	1.25654	1.49099	1.06896
1.93719	1.7047	2.09463	1.25516	1.4817	1.06932
1.92518	1.69863	2.09106	1.25481	1.47274	1.07127
1.9143	1.69243	2.0877	1.25564	1.46417	1.07483
1.90474	1.68618	2.08459	1.25775	1.45605	1.07998
1.89662	1.67996	2.08174	1.2612	1.44841	1.0867
1.89005	1.67389	2.07917	1.26596	1.44131	1.0949
1.88509	1.66805	2.07691	1.27197	1.43479	1.10447
1.88175	1.66256	2.07498	1.27912	1.42891	1.11528
1.88002	1.65752	2.0734	1.28724	1.42372	1.12717
1.87982	1.65303	2.07219	1.29615	1.41928	1.13996
1.88104	1.64917	2.07137	1.30563	1.41566	1.15344
1.88356	1.64604	2.07096	1.31546	1.41294	1.16742
1.88721	1.64371	2.07098	1.3254	1.41119	1.18168
1.89182	1.64223	2.07146	1.33523	1.41048	1.19601
1.8972	1.64166	2.0724	1.34475	1.41088	1.21022
1.90313	1.64201	2.07383	1.35376	1.41246	1.22411
1.90944	1.64329	2.07578	1.36211	1.41527	1.23752
1.91593	1.64549	2.07825	1.36969	1.41933	1.25028
1.92242	1.64857	2.08126	1.37639	1.42468	1.26228
1.92874	1.65248	2.08481	1.38218	1.43129	1.2734
1.93474	1.65713	2.08891	1.38703	1.43915	1.28357
1.9403	1.66242	2.09355	1.39096	1.4482	1.29273
1.94528	1.66825	2.0987	1.39399	1.45836	1.30085
1.94959	1.67446	2.10435	1.39619	1.46953	1.30793
1.95316	1.68093	2.11045	1.39762	1.4816	1.31398
1.9559	1.68749	2.11695	1.39835	1.49442	1.31903
1.95777	1.69399	2.12378	1.39843	1.50785	1.32312
1.95872	1.70027	2.13086	1.39794	1.52172	1.32631
1.95872	1.70618	2.13811	1.39691	1.53586	1.32866
1.95774	1.71158	2.14541	1.39537	1.55013	1.33023
1.95578	1.71635	2.15267	1.39331	1.56434	1.33109
1.95282	1.72039	2.15977	1.39073	1.57835	1.33131
1.94888	1.7236	2.16659	1.38759	1.59201	1.33094
1.94397	1.72594	2.17301	1.38382	1.60518	1.33006
1.93812	1.72737	2.17893	1.37935	1.61774	1.32872
1.93137	1.72789	2.18424	1.37411	1.62959	1.32697
1.92379	1.72753	2.18884	1.36801	1.64061	1.32487
1.91545	1.72633	2.19266	1.36097	1.65074	1.32247
1.90643	1.72437	2.19564	1.3529	1.65988	1.31981
1.89686	1.72174	2.19772	1.34376	1.66797	1.31694
1.88686	1.71854	2.19889	1.33348	1.67494	1.3139
1.87657	1.71488	2.19914	1.32206	1.68075	1.31073
1.86615	1.71089	2.19848	1.30949	1.68533	1.30748
1.85576	1.70667	2.19696	1.29581	1.68866	1.30419
1.84559	1.70232	2.19462	1.28108	1.6907	1.30089
1.83581	1.69796	2.19153	1.26539	1.69143	1.29762
1.8266	1.69366	2.18778	1.24885	1.69085	1.29441
1.81814	1.68947	2.18346	1.23161	1.68897	1.2913
1.81059	1.68543	2.17868	1.21382	1.68584	1.28831
1.8041	1.68158	2.17353	1.19565	1.68151	1.28547
1.79877	1.67788	2.16813	1.1773	1.67607	1.28279
1.79471	1.67433	2.16258	1.15895	1.66963	1.28029
1.79199	1.67087	2.15699	1.14081	1.66232	1.27798
1.79062	1.66743	2.15146	1.12305	1.65429	1.27587
1.79061	1.66395	2.14608	1.10586	1.64573	1.27397
1.79191	1.66035	2.14093	1.08941	1.6368	1.27226
1.79445	1.65654	2.13607	1.07385	1.6277	1.27075
1.79811	1.65246	2.13157	1.05932	1.61862	1.26944
1.80276	1.64804	2.12746	1.04591	1.60974	1.26831
1.80824	1.64324	2.1238	1.03374	1.60123	1.26736
1.81437	1.63803	2.12058	1.02285	1.59321	1.26659
1.82094	1.63243	2.11784	1.0133	1.58581	1.26598
1.82777	1.62646	2.11556	1.00512	1.5791	1.26552
1.83465	1.62019	2.11374	0.99829	1.57313	1.2652
1.8414	1.61371	2.11236	0.99282	1.56791	1.26502
1.84783	1.60714	2.11141	0.98866	1.56339	1.26496
1.85379	1.60063	2.11087	0.98577	1.55952	1.265
1.85915	1.59434	2.11069	0.98408	1.5562	1.26513
1.8638	1.58846	2.11087	0.98353	1.5533	1.26534
1.86767	1.58316	2.11137	0.98403	1.55066	1.2656
1.87073	1.57863	2.11217	0.98549	1.54812	1.2659
1.87297	1.57506	2.11326	0.98781	1.5455	1.26621
1.87443	1.57261	2.11461	0.99088	1.54262	1.2665
1.87517	1.57141	2.11622	0.99459	1.53931	1.26674
1.87528	1.57158	2.11807	0.99882	1.5354	1.26691
1.8749	1.57321	2.12018	1.00344	1.53074	1.26697
1.87416	1.57635	2.12253	1.00833	1.52521	1.2669
1.87323	1.58099	2.12514	1.01336	1.51871	1.26666
1.87227	1.58713	2.128	1.0184	1.51119	1.26621
1.87147	1.59468	2.13111	1.02332	1.50263	1.26552
1.87099	1.60355	2.13448	1.02799	1.49304	1.26457
1.87099	1.6136	2.13811	1.0323	1.48248	1.26332
1.87164	1.62467	2.14199	1.03614	1.47106	1.26174
1.87305	1.63659	2.1461	1.0394	1.45891	1.2598
1.87533	1.64914	2.15043	1.04202	1.4462	1.25747
1.87855	1.66212	2.15495	1.04392	1.43314	1.25471
1.88276	1.67531	2.15962	1.04506	1.41995	1.2515
1.88795	1.6885	2.16441	1.04542	1.40688	1.24781
1.89411	1.70147	2.16926	1.04501	1.39417	1.24359
1.90118	1.71404	2.17413	1.04383	1.38208	1.23884
1.90907	1.72601	2.17894	1.04195	1.37084	1.23351
1.91767	1.73723	2.18364	1.03942	1.36069	1.22759
1.92684	1.74754	2.18816	1.03632	1.35182	1.22104
1.93641	1.75682	2.19242	1.03276	1.34441	1.21387
1.94623	1.76499	2.19635	1.02884	1.3386	1.20604
1.95611	1.77196	2.19987	1.02467	1.33449	1.19758
1.96586	1.77769	2.20293	1.02037	1.33215	1.18847
1.97532	1.78216	2.20546	1.01606	1.33161	1.17873
1.9843	1.78536	2.2074	1.01185	1.33286	1.1684
1.99265	1.78732	2.20871	1.00783	1.33586	1.1575
2.00023	1.78808	2.20936	1.00411	1.34054	1.14608
2.0069	1.78772	2.20934	1.00075	1.3468	1.1342
2.01257	1.78632	2.20863	0.9978	1.35453	1.1219
2.01716	1.78399	2.20727	0.99531	1.36359	1.10926
2.02063	1.78086	2.20529	0.99328	1.37385	1.09635
2.02295	1.77709	2.20275	0.99171	1.38514	1.08324
2.02413	1.77281	2.19973	0.99058	1.39732	1.07
2.02421	1.76822	2.19633	0.98983	1.41023	1.05671
2.02327	1.76349	2.19265	0.98942	1.42372	1.04344
2.02139	1.75882	2.18882	0.98925	1.43764	1.03025
2.01872	1.7544	2.18498	0.98926	1.45185	1.01723
2.01538	1.75041	2.18125	0.98934	1.46623	1.00443
2.01157	1.74706	2.17777	0.98943	1.48064	0.99194
2.00746	1.7445	2.17466	0.98942	1.49498	0.97981
2.00326	1.74292	2.17205	0.98926	1.50915	0.96813
1.99918	1.74243	2.17003	0.98889	1.52304	0.95696
1.99544	1.74318	2.16868	0.98829	1.53658	0.94641
1.99225	1.74523	2.16807	0.98744	1.54971	0.93655
1.98981	1.74867	2.16822	0.98637	1.56236	0.9275
1.98832	1.75349	2.16914	0.98513	1.57449	0.91935
1.98794	1.75971	2.17081	0.98379	1.58606	0.91224
1.98882	1.76728	2.1732	0.98247	1.59706	0.90628
1.99106	1.7761	2.17624	0.98128	1.60746	0.9016
1.99474	1.78609	2.17984	0.98038	1.61726	0.89833
1.99989	1.79708	2.1839	0.97993	1.62647	0.8966
2.00652	1.80892	2.18834	0.98009	1.6351	0.89654
2.01456	1.8214	2.19302	0.98104	1.64316	0.89823
2.02394	1.83434	2.19784	0.98292	1.65067	0.90179
2.03454	1.84751	2.2027	0.98589	1.65767	0.90727
2.04621	1.86069	2.20749	0.99008	1.66418	0.91471
2.05876	1.87367	2.21214	0.99557	1.67023	0.92413
2.07201	1.88625	2.21656	1.00243	1.67585	0.9355
2.08573	1.89823	2.2207	1.0107	1.68107	0.94875
2.09972	1.90945	2.22451	1.02037	1.68592	0.9638
2.11376	1.91977	2.22798	1.03139	1.69044	0.9805
2.12766	1.9291	2.23107	1.04369	1.69465	0.9987
2.14124	1.93734	2.2338	1.05714	1.69858	1.0182
2.15434	1.94447	2.23616	1.07161	1.70224	1.03879
2.16683	1.95049	2.23815	1.08691	1.70567	1.06024
2.17863	1.95541	2.23979	1.10285	1.70888	1.0823
2.18966	1.95932	2.24109	1.11923	1.71187	1.10474
2.1999	1.9623	2.24204	1.13582	1.71467	1.12732
2.20936	1.96445	2.24266	1.1524	1.71727	1.14982
2.21808	1.96591	2.24294	1.16876	1.71966	1.17202
2.2261	1.96682	2.24287	1.18468	1.72184	1.19374
2.23352	1.9673	2.24245	1.19998	1.72379	1.21483
2.24042	1.96751	2.24165	1.21449	1.72547	1.23515
2.24691	1.96757	2.24047	1.22804	1.72684	1.25458
2.25309	1.9676	2.23889	1.24053	1.72787	1.27305
2.25907	1.96768	2.23691	1.25186	1.72848	1.29049
2.26493	1.96791	2.23453	1.26195	1.72861	1.30685
2.27074	1.96833	2.23176	1.27078	1.72819	1.3221
2.27657	1.96898	2.22862	1.27833	1.72713	1.33622
2.28244	1.96986	2.22514	1.28461	1.72534	1.34918
2.28837	1.97096	2.22137	1.28966	1.72273	1.36095
2.29436	1.97226	2.21737	1.29353	1.71921	1.37152
2.30036	1.9737	2.21319	1.29631	1.7147	1.38085
2.30631	1.97524	2.20893	1.29808	1.70913	1.38887
2.31216	1.97682	2.20466	1.29893	1.70242	1.39554
2.31781	1.97837	2.20047	1.29897	1.69455	1.40079
2.32317	1.97983	2.19646	1.29832	1.6855	1.40453
2.32814	1.98116	2.1927	1.29707	1.67526	1.40667
2.33261	1.98231	2.18929	1.29535	1.6639	1.40713
2.33651	1.98325	2.18629	1.29327	1.65147	1.4058
2.33974	1.98396	2.18376	1.29092	1.63809	1.4026
2.34224	1.98443	2.18175	1.28841	1.62389	1.39745
2.34396	1.98467	2.1803	1.28582	1.60904	1.3903
2.34488	1.98471	2.17942	1.28323	1.59373	1.38109
2.34498	1.98456	2.1791	1.28073	1.57817	1.36982
2.3443	1.98427	2.17934	1.27837	1.56258	1.3565
2.34288	1.98387	2.18009	1.2762	1.54717	1.34118
2.34079	1.9834	2.18133	1.27427	1.53217	1.32396
2.33812	1.9829	2.18299	1.27262	1.51778	1.30494
2.33497	1.9824	2.18502	1.27125	1.50415	1.28429
2.33147	1.98194	2.18736	1.2702	1.49145	1.2622
2.32775	1.98152	2.18994	1.26947	1.47975	1.23888
2.32396	1.98117	2.19271	1.26905	1.46912	1.21457
2.32023	1.98088	2.1956	1.26895	1.45957	1.18954
2.3167	1.98066	2.19858	1.26914	1.45106	1.16405
2.31349	1.98048	2.20159	1.26961	1.44351	1.13836
2.31074	1.98033	2.20461	1.27034	1.43681	1.11275
2.30852	1.98019	2.20762	1.27131	1.43082	1.08746
2.30693	1.98004	2.2106	1.27248	1.42537	1.06272
2.30603	1.97987	2.21354	1.27384	1.42028	1.03875
2.30583	1.97966	2.21646	1.27534	1.4154	1.01571
2.30636	1.9794	2.21936	1.27698	1.41055	0.99376
2.30759	1.97909	2.22225	1.27871	1.40561	0.97302
2.30949	1.97874	2.22516	1.28051	1.40047	0.95356
2.31197	1.97836	2.2281	1.28236	1.39506	0.93545
2.31496	1.97796	2.2311	1.28424	1.38935	0.91872
2.31836	1.97757	2.23419	1.28612	1.38334	0.90336
2.32203	1.97722	2.23737	1.288	1.37708	0.88936
2.32586	1.97695	2.24067	1.28985	1.37064	0.87669
2.32972	1.97677	2.24409	1.29167	1.36413	0.86531
2.33347	1.97674	2.24765	1.29345	1.35767	0.85517
2.33698	1.97687	2.25135	1.29519	1.35139	0.84621
2.34015	1.97719	2.25518	1.2969	1.34544	0.83838
2.34288	1.97773	2.25913	1.29858	1.33992	0.83161
2.34508	1.97852	2.26319	1.30025	1.33497	0.82585
2.34669	1.97957	2.26732	1.30191	1.33068	0.82105
2.34767	1.98091	2.27149	1.30358	1.32711	0.81715
2.348	1.98255	2.27567	1.3053	1.32433	0.81409
2.34769	1.98451	2.27981	1.30707	1.32234	0.81183
2.34677	1.98681	2.28387	1.30892	1.32115	0.81031
2.34527	1.98948	2.28779	1.31088	1.32073	0.80948
2.34326	1.99255	2.29151	1.31296	1.32104	0.80927
2.34081	1.99604	2.29499	1.31519	1.32204	0.80963
2.33799	1.99999	2.29816	1.31759	1.32364	0.8105
2.33491	2.00445	2.30097	1.32015	1.32579	0.81181
2.33164	2.00943	2.30338	1.32289	1.32842	0.8135
2.32828	2.01499	2.30532	1.3258	1.33148	0.8155
2.32493	2.02116	2.30678	1.32888	1.33489	0.81774
2.32166	2.02796	2.30771	1.33211	1.33863	0.82017
2.31857	2.03542	2.3081	1.33546	1.34265	0.82272
2.31571	2.04355	2.30793	1.33891	1.34693	0.82533
2.31317	2.05234	2.30722	1.34242	1.35147	0.82795
2.31099	2.06177	2.30597	1.34595	1.35626	0.83054
2.30923	2.07181	2.30423	1.34946	1.36133	0.83306
2.30792	2.08241	2.30202	1.35292	1.36668	0.83548
2.3071	2.09347	2.29942	1.35629	1.37236	0.83778
2.30678	2.10493	2.29649	1.35953	1.3784	0.83995
2.30698	2.11667	2.29331	1.36262	1.38483	0.84199
2.30769	2.12857	2.28997	1.36554	1.39172	0.84391
2.3089	2.1405	2.28655	1.36829	1.39908	0.84574
2.3106	2.15232	2.28316	1.37086	1.40697	0.8475
2.31275	2.16389	2.27987	1.37327	1.41541	0.84922
2.31531	2.17506	2.27679	1.37555	1.42441	0.85096
2.31825	2.18569	2.27399	1.37772	1.43398	0.85274
2.32152	2.19564	2.27155	1.37982	1.4441	0.85464
2.32504	2.20477	2.26951	1.3819	1.45473	0.85668
2.32877	2.21296	2.26792	1.384	1.46579	0.85893
2.33264	2.22011	2.26682	1.38617	1.4772	0.86141
2.33658	2.2261	2.26621	1.38847	1.48885	0.86416
2.34052	2.23085	2.26609	1.39093	1.50058	0.86721
2.3444	2.2343	2.26644	1.39359	1.51224	0.87057
2.34816	2.23639	2.26722	1.39648	1.52364	0.87424
2.35171	2.23708	2.26838	1.39963	1.53461	0.87821
2.355	2.23636	2.26987	1.40306	1.54494	0.88246
2.35797	2.23424	2.27162	1.40678	1.55444	0.88695
2.36055	2.23073	2.27356	1.41078	1.56295	0.89162
2.3627	2.2259	2.27561	1.41506	1.5703	0.89641
2.36435	2.21981	2.2777	1.41963	1.57637	0.90125
2.36545	2.21256	2.27976	1.42445	1.58107	0.90607
2.36598	2.20428	2.28172	1.42954	1.58434	0.91076
2.36588	2.19511	2.28352	1.43486	1.58619	0.91526
2.36513	2.18521	2.28511	1.4404	1.58664	0.91947
2.36371	2.17476	2.28646	1.44617	1.58579	0.9233
2.3616	2.16394	2.28753	1.45213	1.58376	0.92667
2.35881	2.15296	2.2883	1.4583	1.58072	0.92952
2.35535	2.14202	2.28879	1.46464	1.57687	0.93179
2.35123	2.13129	2.28897	1.47115	1.57244	0.93342
2.34649	2.12095	2.28889	1.47782	1.56767	0.93438
2.34117	2.11118	2.28854	1.48462	1.56281	0.93465
2.33533	2.10209	2.28797	1.49153	1.55813	0.93424
2.32905	2.09379	2.28721	1.49851	1.55388	0.93315
2.32239	2.08637	2.28629	1.50552	1.55028	0.9314
2.31544	2.07985	2.28525	1.51249	1.54755	0.92905
2.3083	2.07424	2.28412	1.51936	1.54587	0.92615
2.30107	2.06953	2.28294	1.52607	1.54538	0.92276
2.29384	2.06563	2.28174	1.53252	1.54621	0.91896
2.28673	2.06249	2.28053	1.53864	1.5484	0.91483
2.27983	2.05998	2.27934	1.54433	1.55201	0.91045
2.27324	2.05798	2.27817	1.54952	1.55701	0.90591
2.26705	2.05638	2.27704	1.55412	1.56335	0.9013
2.26136	2.05504	2.27594	1.55807	1.57093	0.89668
2.25624	2.05383	2.27486	1.56132	1.57964	0.89214
2.25176	2.05265	2.27379	1.56382	1.58932	0.88773
2.24796	2.05139	2.27273	1.56556	1.59977	0.88351
2.24488	2.04999	2.27166	1.56653	1.61078	0.87952
2.24256	2.0484	2.27056	1.56675	1.62214	0.87578
2.24099	2.04659	2.26941	1.56625	1.6336	0.87231
2.24016	2.04457	2.26819	1.56508	1.6449	0.86911
2.24006	2.04236	2.26689	1.5633	1.65581	0.86617
2.24065	2.04003	2.2655	1.56095	1.66608	0.86346
2.24188	2.03764	2.26399	1.5581	1.67547	0.86096
2.24368	2.03527	2.26236	1.55482	1.68377	0.85861
2.246	2.03303	2.2606	1.55115	1.69077	0.85638
2.24875	2.03102	2.25871	1.54713	1.6963	0.8542
2.25188	2.02932	2.25667	1.54281	1.70022	0.85202
2.2553	2.02805	2.25449	1.53821	1.7024	0.84979
2.25896	2.02727	2.25217	1.53333	1.70278	0.84745
2.26278	2.02704	2.24971	1.52819	1.70128	0.84497
2.26671	2.02743	2.24712	1.52278	1.69791	0.84229
2.27071	2.02843	2.24441	1.5171	1.69267	0.8394
2.27475	2.03007	2.24161	1.51116	1.68561	0.83628
2.27879	2.03229	2.23874	1.50495	1.67681	0.83293
2.28283	2.03507	2.23583	1.49851	1.66634	0.82937
2.28684	2.03831	2.23291	1.49184	1.65432	0.82563
2.29084	2.04194	2.23004	1.48499	1.64086	0.82175
2.29482	2.04582	2.22726	1.47802	1.6261	0.8178
2.29877	2.04986	2.22463	1.47099	1.61015	0.81383
2.3027	2.05389	2.22221	1.46399	1.59313	0.80993
2.30661	2.05779	2.22008	1.45711	1.57517	0.80619
2.31047	2.06142	2.2183	1.45047	1.55636	0.80269
2.31429	2.06464	2.21693	1.44417	1.53679	0.79952
2.31802	2.06732	2.21605	1.43833	1.51654	0.79676
2.32164	2.06934	2.2157	1.43307	1.49568	0.79449
2.32511	2.07062	2.21594	1.42849	1.47425	0.79278
2.32839	2.07106	2.21679	1.42472	1.4523	0.79169
2.33141	2.07062	2.21826	1.42183	1.42985	0.79124
2.33413	2.06926	2.22036	1.41991	1.40694	0.79147
2.3365	2.06698	2.22307	1.41902	1.3836	0.79237
2.33846	2.06379	2.22633	1.4192	1.35984	0.79394
2.33998	2.05973	2.2301	1.42047	1.33572	0.79615
2.341	2.05487	2.23429	1.42282	1.31126	0.79895
2.34151	2.04928	2.23882	1.42621	1.28654	0.80228
2.34149	2.04306	2.24359	1.43058	1.26161	0.80606
2.34094	2.03632	2.24849	1.43584	1.23655	0.8102
2.33989	2.02915	2.25343	1.44186	1.21147	0.81462
2.33835	2.02168	2.2583	1.44851	1.18647	0.81921
2.33638	2.01402	2.26301	1.45561	1.16166	0.82386
2.33404	2.00627	2.26749	1.46298	1.13718	0.82847
2.3314	1.99852	2.27168	1.47041	1.11314	0.83294
2.32855	1.99086	2.27553	1.47769	1.08967	0.83715
2.3256	1.98337	2.27904	1.48461	1.06688	0.84102
2.32263	1.9761	2.2822	1.49096	1.0449	0.84447
2.31975	1.96911	2.28502	1.49654	1.0238	0.84743
2.31705	1.96242	2.28756	1.50117	1.00368	0.84983
2.31465	1.95606	2.28985	1.5047	0.98458	0.85164
2.31261	1.95005	2.29196	1.507	0.96656	0.85283
2.31101	1.94439	2.29396	1.50797	0.94964	0.85339
2.30992	1.93911	2.29593	1.50758	0.93382	0.85332
2.30937	1.93419	2.29792	1.5058	0.91908	0.85266
2.30939	1.92963	2.30001	1.50267	0.90542	0.85144
2.30999	1.92544	2.30224	1.49827	0.89278	0.84971
2.31114	1.9216	2.30466	1.49269	0.88114	0.84755
2.31282	1.91812	2.3073	1.48607	0.87044	0.84502
2.31498	1.91498	2.31017	1.47859	0.86064	0.84221
2.31757	1.91217	2.31327	1.47043	0.8517	0.83922
2.32051	1.90967	2.31657	1.46178	0.84358	0.83613
2.32373	1.90746	2.32004	1.45285	0.83624	0.83304
2.32715	1.90551	2.32362	1.44384	0.82966	0.83003
2.33069	1.90379	2.32727	1.43494	0.82381	0.82718
2.33429	1.90226	2.3309	1.42632	0.81867	0.82457
2.33787	1.90087	2.33444	1.41812	0.81422	0.82226
2.34139	1.89957	2.33782	1.41048	0.81045	0.82031
2.34481	1.89832	2.34095	1.40347	0.80734	0.81875
2.3481	1.89705	2.34375	1.39717	0.8049	0.81762
2.35125	1.8957	2.34617	1.3916	0.80311	0.81692
2.35428	1.89422	2.34812	1.38676	0.80196	0.81666
2.3572	1.89255	2.34958	1.38262	0.80147	0.81684
2.36005	1.89064	2.35049	1.37915	0.80165	0.81742
2.36287	1.88842	2.35084	1.37626	0.80251	0.81838
2.36574	1.88587	2.35062	1.3739	0.80409	0.81967
2.36869	1.88292	2.34984	1.37197	0.80645	0.82125
2.37181	1.87954	2.34852	1.3704	0.80964	0.82307
2.37515	1.87569	2.34671	1.36912	0.81377	0.82505
2.37875	1.87134	2.34447	1.36806	0.81893	0.82714
2.38268	1.86645	2.34186	1.36717	0.82526	0.82928
2.38696	1.86099	2.33896	1.36642	0.83289	0.83141
2.39162	1.85494	2.33585	1.3658	0.842	0.83345
2.39666	1.84828	2.33264	1.36531	0.85273	0.83536
2.40207	1.84099	2.32941	1.36497	0.86527	0.83709
2.40784	1.83305	2.32625	1.36481	0.87977	0.83858
2.41391	1.82445	2.32327	1.36488	0.89637	0.8398
2.42025	1.81521	2.32053	1.36521	0.91519	0.84073
2.42679	1.80531	2.31812	1.36587	0.93634	0.84133
2.43347	1.79479	2.31611	1.3669	0.95985	0.84161
2.44021	1.78367	2.31453	1.36833	0.98572	0.84155
2.44694	1.77201	2.31343	1.37022	1.01389	0.84115
2.45359	1.75986	2.31283	1.37256	1.04425	0.84045
2.46008	1.7473	2.31273	1.37537	1.07663	0.83944
2.46634	1.73442	2.31314	1.37864	1.11078	0.83817
2.47233	1.72134	2.31402	1.38233	1.14641	0.83666
2.47797	1.70818	2.31534	1.38639	1.18318	0.83495
2.48323	1.69507	2.31706	1.39077	1.2207	0.83309
2.48806	1.68215	2.31911	1.39539	1.25857	0.8311
2.49244	1.66957	2.32145	1.40016	1.29636	0.82904
2.49634	1.65747	2.32399	1.40498	1.33362	0.82694
2.49973	1.64599	2.32667	1.40976	1.36995	0.82484
2.50262	1.63526	2.32942	1.41438	1.40493	0.82277
2.50497	1.62538	2.33217	1.41875	1.43822	0.82076
2.5068	1.61644	2.33485	1.42278	1.4695	0.81884
2.50809	1.60851	2.33739	1.42636	1.49852	0.81701
2.50885	1.60161	2.33975	1.42944	1.52508	0.8153
2.50908	1.59574	2.34187	1.43195	1.54907	0.81369
2.50878	1.59089	2.34372	1.43384	1.57042	0.81219
2.50794	1.58699	2.34526	1.4351	1.58914	0.81079
2.50659	1.58397	2.34649	1.43573	1.6053	0.80947
2.50472	1.58172	2.34738	1.43575	1.61902	0.80821
2.50234	1.58011	2.34796	1.43521	1.63044	0.80699
2.49948	1.57901	2.34823	1.43416	1.63975	0.80579
2.49615	1.57827	2.34823	1.43271	1.64718	0.80459
2.49237	1.57775	2.34798	1.43096	1.65293	0.80336
2.48818	1.5773	2.34755	1.42903	1.65722	0.80209
2.48363	1.57678	2.34697	1.42705	1.66028	0.80075
2.47875	1.57609	2.34632	1.42517	1.66231	0.79933
2.47362	1.57512	2.34564	1.42354	1.66349	0.79781
2.4683	1.57378	2.34501	1.42231	1.664	0.7962
2.46286	1.57204	2.34447	1.42163	1.66397	0.79448
2.45739	1.56984	2.34409	1.42162	1.66354	0.79264
2.45198	1.56719	2.34391	1.42243	1.66284	0.7907
2.44672	1.5641	2.34396	1.42415	1.66194	0.78863
2.44171	1.56063	2.34427	1.42688	1.66096	0.78646
2.43703	1.55681	2.34485	1.43068	1.65996	0.78419
2.43278	1.55274	2.3457	1.43559	1.65904	0.78181
2.42902	1.54851	2.34681	1.44162	1.65827	0.77935
2.42581	1.54422	2.34814	1.44874	1.65772	0.77682
2.4232	1.53998	2.34965	1.45688	1.65747	0.77423
2.42122	1.53592	2.3513	1.46596	1.6576	0.77162
2.41987	1.53215	2.35304	1.47583	1.65818	0.76902
2.41913	1.5288	2.35478	1.48633	1.65926	0.76645
2.41897	1.526	2.35649	1.49726	1.6609	0.76396
2.41934	1.52387	2.35808	1.50837	1.66313	0.76161
2.42016	1.52254	2.35949	1.51943	1.66598	0.75944
2.42134	1.52212	2.36068	1.53015	1.66944	0.75752
2.4228	1.52275	2.36159	1.54027	1.67348	0.75589
2.42444	1.52455	2.36218	1.54951	1.67807	0.75463
2.42615	1.52763	2.36242	1.55761	1.68313	0.75379
2.42784	1.53213	2.36228	1.56434	1.68857	0.75343
2.42942	1.53814	2.36177	1.5695	1.69426	0.7536
2.43082	1.54578	2.36087	1.57292	1.70009	0.75434
2.43198	1.55515	2.35959	1.57452	1.70589	0.75569
2.43285	1.56634	2.35795	1.57424	1.71153	0.75767
2.43342	1.5794	2.35597	1.57211	1.71683	0.7603
2.43366	1.5944	2.35368	1.56821	1.72165	0.76358
2.43359	1.61135	2.3511	1.56269	1.72585	0.76749
2.43323	1.63022	2.34828	1.55575	1.72928	0.77201
2.43262	1.65098	2.34524	1.54765	1.73185	0.77711
2.43179	1.67354	2.34203	1.53869	1.73344	0.78275
2.43081	1.69775	2.33867	1.52919	1.73401	0.78887
2.42971	1.72346	2.33522	1.51951	1.73351	0.79543
2.42854	1.75043	2.3317	1.51001	1.73194	0.80235
2.42737	1.77843	2.32816	1.50104	1.72931	0.80958
2.42622	1.80715	2.32462	1.49293	1.72567	0.81705
2.42514	1.8363	2.32112	1.486	1.7211	0.82471
2.42416	1.86555	2.3177	1.48052	1.71569	0.83249
2.42329	1.89455	2.31438	1.47672	1.70956	0.84035
2.42254	1.92297	2.31119	1.47479	1.70285	0.84822
2.42192	1.95049	2.30816	1.47484	1.6957	0.85607
2.42142	1.97681	2.3053	1.47695	1.68827	0.86386
2.42102	2.00166	2.30262	1.48113	1.68072	0.87154
2.42071	2.02483	2.30012	1.48734	1.67322	0.87908
2.42045	2.04614	2.2978	1.49547	1.66594	0.88645
2.4202	2.06546	2.29564	1.50536	1.65904	0.89362
2.41993	2.08273	2.2936	1.51681	1.65265	0.90054
2.4196	2.09793	2.29166	1.52956	1.64694	0.90718
2.41916	2.1111	2.28975	1.54333	1.64201	0.91351
2.41857	2.12234	2.28782	1.55777	1.63799	0.91949
2.41779	2.13176	2.2858	1.57253	1.63496	0.92508
2.41679	2.13955	2.28362	1.58724	1.633	0.93024
2.41553	2.14588	2.28119	1.60151	1.63215	0.93494
2.41402	2.15097	2.27845	1.61496	1.63244	0.93913
2.41222	2.15503	2.27531	1.62719	1.63386	0.94279
2.41016	2.15828	2.27173	1.63787	1.63638	0.94588
2.40785	2.16092	2.26763	1.64667	1.63994	0.94839
2.40531	2.16314	2.26298	1.65329	1.64448	0.95031
2.4026	2.1651	2.25776	1.65752	1.64988	0.95164
2.39977	2.16694	2.25195	1.65916	1.65602	0.95238
2.39687	2.16876	2.24558	1.65809	1.66275	0.95255
2.39397	2.17063	2.23866	1.65427	1.66993	0.95219
2.39113	2.1726	2.23125	1.64769	1.67739	0.95133
2.38843	2.17469	2.22342	1.63844	1.68496	0.95003
2.38593	2.17686	2.21523	1.62664	1.69248	0.94834
2.38367	2.1791	2.20679	1.61247	1.69978	0.94634
2.38169	2.18133	2.19819	1.59618	1.70672	0.94408
2.38002	2.1835	2.18953	1.57801	1.71316	0.94166
2.37868	2.18552	2.18093	1.55829	1.71899	0.93913
2.37767	2.18733	2.17249	1.53733	1.72411	0.93658
2.37696	2.18884	2.16432	1.51548	1.72845	0.93406
2.37655	2.19001	2.15651	1.49307	1.73196	0.93164
2.37638	2.19078	2.14917	1.47047	1.73461	0.92938
2.37642	2.19111	2.14237	1.448	1.73641	0.92731
2.37662	2.19101	2.1362	1.426	1.73737	0.92548
2.37695	2.19046	2.13072	1.4048	1.73752	0.92389
2.37736	2.1895	2.126	1.38469	1.73692	0.92257
2.37783	2.18816	2.12207	1.36595	1.73562	0.92151
2.37833	2.1865	2.11898	1.34883	1.73371	0.92073
2.37886	2.1846	2.11676	1.33356	1.73125	0.92019
2.37942	2.18252	2.11542	1.32033	1.72834	0.9199
2.38004	2.18036	2.11496	1.30932	1.72504	0.91983
2.38074	2.17818	2.11538	1.30064	1.72144	0.91996
2.38157	2.17606	2.11666	1.29437	1.71761	0.92029
2.38259	2.17407	2.11877	1.29058	1.71361	0.92081
2.38386	2.17227	2.12166	1.28926	1.7095	0.9215
2.38545	2.17071	2.12529	1.29037	1.70534	0.92237
2.38741	2.1694	2.1296	1.29384	1.70117	0.92342
2.38982	2.16837	2.13451	1.29955	1.69702	0.92467
2.39272	2.16761	2.13995	1.30734	1.69293	0.92614
2.39617	2.16711	2.14586	1.31703	1.68893	0.92784
2.40019	2.16686	2.15215	1.32839	1.68504	0.92982
2.40479	2.16681	2.15874	1.34119	1.68129	0.9321
2.40997	2.16692	2.16557	1.35517	1.67769	0.93471
2.41571	2.16716	2.17256	1.37007	1.67428	0.93769
2.42196	2.16749	2.17966	1.38561	1.67108	0.94107
2.42867	2.16787	2.18681	1.40154	1.66812	0.94489
2.43575	2.16828	2.19398	1.41761	1.66543	0.94918
2.44311	2.16867	2.20112	1.43357	1.66307	0.95397
2.45065	2.16906	2.20822	1.4492	1.66106	0.95928
2.45824	2.16942	2.21524	1.46433	1.65946	0.96512
2.46575	2.16976	2.22218	1.47879	1.65831	0.97153
2.47307	2.1701	2.22902	1.49245	1.65765	0.9785
2.48005	2.17045	2.23574	1.5052	1.65754	0.98605
2.48658	2.17085	2.24233	1.51697	1.65801	0.99417
2.49254	2.17132	2.24877	1.52772	1.65912	1.00285
2.49783	2.17189	2.25501	1.53743	1.66089	1.01208
2.50234	2.17259	2.26104	1.54611	1.66337	1.02183
2.50601	2.17344	2.26679	1.55378	1.66656	1.03208
2.50878	2.17447	2.27222	1.56049	1.6705	1.04279
2.51061	2.17569	2.27727	1.5663	1.67519	1.0539
2.51148	2.1771	2.28186	1.57125	1.68062	1.06537
2.5114	2.1787	2.28594	1.57543	1.6868	1.07714
2.51037	2.18048	2.28943	1.5789	1.69371	1.08914
2.50846	2.18243	2.29228	1.58173	1.70131	1.1013
2.5057	2.18451	2.29442	1.58399	1.70958	1.11354
2.50217	2.1867	2.29583	1.58573	1.71845	1.1258
2.49795	2.18897	2.29648	1.58703	1.72788	1.138
2.49311	2.19128	2.29637	1.58792	1.73779	1.15008
2.48776	2.19359	2.29551	1.58845	1.74811	1.16196
2.48199	2.19587	2.29396	1.58864	1.75874	1.17359
2.47588	2.1981	2.29177	1.58854	1.7696	1.18492
2.46952	2.20024	2.28903	1.58816	1.78057	1.19592
2.46301	2.20227	2.28586	1.58751	1.79154	1.20653
2.4564	2.20417	2.28238	1.5866	1.8024	1.21676
2.44977	2.20592	2.27872	1.58544	1.81303	1.22658
2.44316	2.20752	2.27502	1.58402	1.82331	1.23601
2.43664	2.20895	2.27144	1.58233	1.83313	1.24503
2.43024	2.21021	2.2681	1.58037	1.84238	1.25368
2.42398	2.21128	2.26514	1.57811	1.85097	1.26197
2.41789	2.21216	2.26268	1.57555	1.85879	1.26993
2.412	2.21285	2.26081	1.57266	1.86579	1.27758
2.40631	2.21333	2.2596	1.56943	1.87189	1.28494
2.40085	2.2136	2.25911	1.56585	1.87705	1.29205
2.39562	2.21365	2.25935	1.5619	1.88126	1.29891
2.39066	2.21349	2.26034	1.55759	1.88451	1.30555
2.38596	2.21312	2.26204	1.55291	1.88681	1.31195
2.38157	2.21254	2.26442	1.54788	1.88818	1.31813
2.37749	2.21177	2.2674	1.54252	1.88869	1.32408
2.37375	2.21082	2.27093	1.53684	1.88839	1.32977
2.37037	2.20972	2.27492	1.5309	1.88736	1.3352
2.36738	2.20851	2.27928	1.52472	1.88568	1.34033
2.36479	2.20723	2.28392	1.51837	1.88345	1.34515
2.36261	2.20592	2.28875	1.51188	1.88074	1.34963
2.36085	2.20463	2.29371	1.50533	1.87767	1.35376
2.3595	2.20341	2.29871	1.49876	1.87431	1.3575
2.35854	2.20232	2.3037	1.49224	1.87074	1.36086
2.35795	2.2014	2.30862	1.48582	1.86704	1.36381
2.3577	2.20069	2.31343	1.47956	1.86328	1.36636
2.35773	2.20021	2.31812	1.47351	1.85948	1.36851
2.35799	2.2	2.32265	1.46771	1.8557	1.37026
2.35842	2.20007	2.32702	1.46221	1.85195	1.37162
2.35896	2.2004	2.33122	1.45705	1.84824	1.37261
2.35953	2.20098	2.33527	1.45227	1.84457	1.37323
2.36008	2.20179	2.33916	1.4479	1.84092	1.37351
2.36054	2.20278	2.34291	1.44398	1.83727	1.37345
2.36084	2.2039	2.34652	1.44053	1.83362	1.37307
2.36095	2.20508	2.35	1.43759	1.82992	1.37238
2.36081	2.20627	2.35337	1.43517	1.82617	1.37137
2.36041	2.20739	2.35663	1.43331	1.82234	1.37007
2.35973	2.20837	2.35978	1.43199	1.81843	1.36847
2.35875	2.20916	2.36283	1.43123	1.81443	1.36657
2.35748	2.20969	2.36577	1.43101	1.81034	1.36437
2.35595	2.20993	2.3686	1.43131	1.8062	1.36185
2.35417	2.20983	2.37131	1.43207	1.802	1.35901
2.35218	2.20939	2.3739	1.43324	1.79779	1.35584
2.35002	2.2086	2.37635	1.43473	1.7936	1.35231
2.34774	2.20747	2.37866	1.43645	1.78947	1.34841
2.34537	2.20606	2.3808	1.43829	1.78542	1.34411
2.34298	2.20441	2.38276	1.44011	1.78151	1.33939
2.34059	2.20258	2.38452	1.4418	1.77774	1.33421
2.33827	2.20067	2.38606	1.44321	1.77416	1.32854
2.33603	2.19876	2.38736	1.44422	1.77077	1.32235
2.33391	2.19695	2.38839	1.44471	1.76757	1.3156
2.33194	2.19535	2.38913	1.44458	1.76456	1.30828
2.33014	2.19405	2.38956	1.44376	1.76173	1.30036
2.3285	2.19315	2.38964	1.4422	1.75903	1.29183
2.32702	2.19273	2.38936	1.4399	1.75645	1.28268
2.32572	2.19287	2.38867	1.43689	1.75393	1.27292
2.32456	2.1936	2.38756	1.43323	1.75143	1.26257
2.32353	2.19497	2.38601	1.42903	1.7489	1.25167
2.32261	2.19699	2.38398	1.42442	1.74628	1.24027
2.32177	2.19964	2.38148	1.41958	1.74352	1.22842
2.32098	2.20291	2.37848	1.41469	1.74057	1.2162
2.32021	2.20672	2.37498	1.40994	1.73738	1.20369
2.31943	2.21102	2.37099	1.40554	1.73392	1.19097
2.31861	2.21571	2.36653	1.40168	1.73013	1.17813
2.31772	2.2207	2.3616	1.39855	1.72599	1.16526
2.31673	2.22588	2.35624	1.39629	1.72146	1.15245
2.31562	2.23114	2.35049	1.39502	1.71653	1.13979
2.31438	2.23638	2.34438	1.39481	1.71116	1.12734
2.31298	2.24148	2.33797	1.3957	1.70534	1.11517
2.31142	2.24635	2.33132	1.39768	1.69905	1.10334
2.3097	2.25091	2.32447	1.40067	1.69229	1.09191
2.30782	2.25509	2.31749	1.40458	1.68503	1.08091
2.30579	2.25883	2.31044	1.40926	1.67728	1.07038
2.30363	2.26211	2.30338	1.41452	1.66904	1.06035
2.30135	2.2649	2.29636	1.42015	1.66031	1.05084
2.299	2.26721	2.28945	1.42593	1.65113	1.0419
2.2966	2.26905	2.28269	1.4316	1.64151	1.03355
2.2942	2.27045	2.27613	1.43695	1.63151	1.02581
2.29182	2.27144	2.26981	1.44172	1.62118	1.01874
2.28952	2.27207	2.26377	1.4457	1.61062	1.01235
2.28734	2.27238	2.25806	1.4487	1.5999	1.0067
2.28531	2.27243	2.25269	1.45057	1.58916	1.00183
2.28346	2.27226	2.24769	1.45116	1.57852	0.99777
2.28183	2.2719	2.24309	1.4504	1.56812	0.99457
2.28045	2.27138	2.23891	1.44826	1.55814	0.99225
2.27932	2.27073	2.23516	1.44472	1.54874	0.99085
2.27847	2.26995	2.23186	1.43985	1.54009	0.99036
2.27789	2.26904	2.22901	1.43373	1.53236	0.99079
2.27758	2.268	2.22662	1.42651	1.52571	0.99211
2.27754	2.26681	2.2247	1.41834	1.52031	0.99428
2.27775	2.26544	2.22323	1.40943	1.51627	0.99724
2.2782	2.26388	2.22223	1.4	1.51371	1.00091
2.27887	2.26209	2.22168	1.3903	1.5127	1.00521
2.27975	2.26005	2.22157	1.38057	1.51329	1.01001
2.28082	2.25774	2.2219	1.37107	1.51549	1.01521
2.28207	2.25514	2.22264	1.36204	1.51926	1.02066
2.2835	2.25225	2.22379	1.35372	1.52455	1.02626
2.28508	2.24907	2.22531	1.34633	1.53125	1.03186
2.28685	2.24559	2.22719	1.34005	1.53922	1.03736
2.28879	2.24185	2.22939	1.33504	1.54829	1.04265
2.29092	2.23786	2.23189	1.33142	1.55827	1.04765
2.29326	2.23366	2.23465	1.32929	1.56894	1.0523
2.29585	2.22929	2.23764	1.3287	1.58007	1.05655
2.29869	2.2248	2.2408	1.32965	1.59141	1.06042
2.30182	2.22022	2.2441	1.33213	1.60273	1.06392
2.30527	2.2156	2.24747	1.33607	1.61379	1.06709
2.30905	2.211	2.25087	1.34139	1.62438	1.07003
2.3132	2.20646	2.25423	1.34797	1.63429	1.07284
2.31773	2.20203	2.25749	1.35565	1.64335	1.07565
2.32265	2.19773	2.26058	1.36427	1.65143	1.0786
2.32796	2.1936	2.26343	1.37366	1.65841	1.08186
2.33365	2.18967	2.26597	1.3836	1.66423	1.08559
2.33971	2.18595	2.26813	1.3939	1.66886	1.08997
2.34611	2.18247	2.26983	1.40434	1.67231	1.09516
2.35281	2.17921	2.271	1.41471	1.67464	1.10132
2.35977	2.17619	2.27157	1.42479	1.67593	1.10859
2.36692	2.1734	2.2715	1.43438	1.67628	1.11708
2.37421	2.17081	2.27072	1.44327	1.67584	1.12689
2.38156	2.16842	2.26919	1.45127	1.67476	1.13808
2.38888	2.16621	2.2669	1.4582	1.67321	1.15066
2.3961	2.16415	2.26383	1.4639	1.67136	1.16464
2.40312	2.16221	2.25999	1.46823	1.66937	1.17996
2.40986	2.16037	2.25542	1.47105	1.66741	1.19654
2.41622	2.15861	2.25015	1.47227	1.66563	1.21425
2.42212	2.15689	2.24426	1.47181	1.66414	1.23295
2.42747	2.15519	2.23784	1.46962	1.66307	1.25247
2.43219	2.15348	2.231	1.46568	1.66248	1.2726
2.43623	2.15177	2.22385	1.46001	1.66243	1.29315
2.43952	2.15001	2.21653	1.45264	1.66295	1.3139
2.44201	2.14822	2.20917	1.44365	1.66401	1.33465
2.44369	2.14638	2.20191	1.43315	1.6656	1.3552
2.44453	2.14449	2.1949	1.42129	1.66764	1.37538
2.44454	2.14257	2.18824	1.40823	1.67007	1.39503
2.44373	2.14063	2.18206	1.39419	1.67278	1.41402
2.44214	2.13868	2.17645	1.37938	1.67565	1.43226
2.43983	2.13677	2.17149	1.36408	1.67857	1.44966
2.43685	2.13492	2.16722	1.34855	1.6814	1.46618
2.4333	2.13318	2.16366	1.33309	1.68402	1.48178
2.42925	2.13159	2.16083	1.31799	1.68629	1.49646
2.42482	2.13021	2.15869	1.30355	1.68812	1.51021
2.4201	2.12908	2.15722	1.29008	1.6894	1.52302
2.41521	2.12827	2.15633	1.27785	1.69006	1.5349
2.41026	2.12782	2.15598	1.26714	1.69003	1.54583
2.40534	2.12779	2.15606	1.25819	1.6893	1.55578
2.40057	2.12821	2.15651	1.25119	1.68786	1.56472
2.39603	2.12912	2.15722	1.24631	1.68573	1.5726
2.39181	2.13054	2.15811	1.24367	1.68298	1.57934
2.38796	2.13249	2.15912	1.24334	1.67968	1.58489
2.38454	2.13495	2.16016	1.24534	1.67595	1.58917
2.3816	2.13791	2.16118	1.24963	1.6719	1.59211
2.37914	2.14133	2.16214	1.25612	1.66768	1.59365
2.37719	2.14517	2.16301	1.26468	1.66345	1.59376
2.37572	2.14936	2.16377	1.27511	1.65938	1.59242
2.37474	2.15382	2.16441	1.2872	1.65562	1.58965
2.3742	2.15847	2.16493	1.30068	1.65233	1.58551
2.37407	2.16321	2.16534	1.31525	1.64967	1.58008
2.3743	2.16797	2.16566	1.33063	1.64775	1.57349
2.37485	2.17263	2.16592	1.34647	1.64669	1.56589
2.37566	2.17713	2.16613	1.36248	1.64658	1.55748
2.37669	2.18138	2.16633	1.37832	1.64747	1.54847
2.37787	2.18532	2.16653	1.39372	1.6494	1.53909
2.37916	2.1889	2.16676	1.40838	1.65237	1.52959
2.38051	2.19208	2.16706	1.42205	1.65635	1.5202
2.38186	2.19485	2.16743	1.43453	1.6613	1.51116
2.38318	2.19721	2.1679	1.44563	1.66713	1.50269
2.38441	2.19917	2.1685	1.4552	1.67376	1.495
2.38551	2.20076	2.16922	1.46314	1.68109	1.48826
2.38645	2.20201	2.1701	1.46939	1.68898	1.48261
2.38719	2.20298	2.17115	1.47391	1.69734	1.47816
2.38769	2.20371	2.17238	1.47672	1.70603	1.475
2.38792	2.20425	2.17379	1.47784	1.71493	1.47314
2.38784	2.20466	2.1754	1.47736	1.72395	1.4726
2.38744	2.20497	2.17721	1.47536	1.73298	1.47334
2.38668	2.20522	2.17922	1.47196	1.74193	1.4753
2.38555	2.20544	2.18141	1.46728	1.75074	1.4784
2.38403	2.20564	2.18378	1.46147	1.75935	1.48251
2.38212	2.20584	2.1863	1.45469	1.76771	1.48752
2.37982	2.20604	2.18894	1.44709	1.7758	1.49328
2.37714	2.20623	2.19166	1.43883	1.7836	1.49965
2.37411	2.2064	2.19441	1.43008	1.79108	1.50647
2.37074	2.20655	2.19714	1.42101	1.79826	1.51358
2.36709	2.20666	2.19978	1.41178	1.80512	1.52086
2.3632	2.20674	2.20228	1.40254	1.81167	1.52815
2.35914	2.20677	2.20456	1.39346	1.81791	1.53533
2.35497	2.20677	2.20655	1.38468	1.82384	1.5423
2.35077	2.20675	2.20819	1.37635	1.82946	1.54894
2.34662	2.20674	2.20941	1.36859	1.83475	1.55517
2.3426	2.20677	2.21017	1.36153	1.83972	1.56093
2.3388	2.20687	2.21042	1.35526	1.84433	1.56617
2.33529	2.20709	2.21012	1.34989	1.84859	1.57084
2.33215	2.20747	2.20926	1.34548	1.85247	1.57492
2.32944	2.20806	2.20783	1.34209	1.85596	1.57839
2.32722	2.2089	2.20583	1.33975	1.85903	1.58126
2.32552	2.21003	2.20331	1.33849	1.86169	1.58352
2.32438	2.21148	2.20028	1.33829	1.86393	1.58519
2.32381	2.21327	2.1968	1.33913	1.86573	1.58628
2.3238	2.21541	2.19295	1.34099	1.8671	1.5868
2.32434	2.21791	2.18877	1.3438	1.86805	1.58676
2.3254	2.22075	2.18437	1.34751	1.86859	1.58618
2.32693	2.22391	2.17982	1.35204	1.86875	1.58507
2.32888	2.22735	2.17521	1.35731	1.86854	1.58343
2.3312	2.23105	2.17064	1.36323	1.868	1.58127
2.33383	2.23494	2.16617	1.36973	1.86716	1.57858
2.33671	2.23897	2.16191	1.37671	1.86605	1.57536
2.33977	2.24309	2.15791	1.38407	1.86472	1.5716
2.34297	2.24725	2.15426	1.39175	1.86318	1.56729
2.34625	2.25139	2.151	1.39965	1.86149	1.56244
2.34959	2.25545	2.14818	1.40769	1.85966	1.55702
2.35294	2.25941	2.14584	1.41578	1.85773	1.55105
2.35629	2.26321	2.144	1.42384	1.85571	1.54453
2.35961	2.26682	2.14266	1.4318	1.85361	1.53747
2.3629	2.27023	2.14184	1.43958	1.85146	1.52989
2.36615	2.27339	2.14152	1.44711	1.84924	1.52181
2.36935	2.2763	2.14169	1.45431	1.84695	1.51327
2.37251	2.27894	2.14232	1.46111	1.84459	1.50431
2.3756	2.28129	2.14338	1.46747	1.84213	1.495
2.37864	2.28332	2.14483	1.47331	1.83956	1.48539
2.38162	2.28504	2.14665	1.47861	1.83686	1.47556
2.38451	2.2864	2.14879	1.48333	1.834	1.46558
2.38732	2.28738	2.15122	1.48745	1.83096	1.45553
2.39004	2.28796	2.15391	1.49094	1.82772	1.4455
2.39265	2.28811	2.15682	1.49381	1.82427	1.43558
2.39516	2.28779	2.15992	1.49605	1.82059	1.42586
2.39756	2.28698	2.1632	1.49767	1.81669	1.41643
2.39987	2.28566	2.16662	1.49869	1.81258	1.40735
2.4021	2.28381	2.17017	1.4991	1.80829	1.39872
2.40426	2.28143	2.17383	1.49891	1.80383	1.39059
2.40639	2.27853	2.17758	1.49811	1.79928	1.38302
2.40853	2.27514	2.18139	1.49668	1.79468	1.37605
2.41071	2.2713	2.18525	1.49459	1.7901	1.36972
2.41297	2.26706	2.18913	1.4918	1.78565	1.36402
2.41534	2.2625	2.193	1.48826	1.78139	1.35896
2.41788	2.2577	2.19682	1.48389	1.77745	1.35452
2.42059	2.25275	2.20056	1.47862	1.77391	1.35063
2.42352	2.24776	2.20417	1.47239	1.77088	1.34725
2.42665	2.24282	2.20761	1.46511	1.76846	1.34428
2.43	2.23804	2.21083	1.45674	1.76673	1.34164
2.43354	2.23348	2.21377	1.44724	1.76578	1.33919
2.43726	2.22924	2.21639	1.4366	1.76566	1.33683
2.4411	2.22536	2.21864	1.42485	1.76642	1.3344
2.44503	2.22188	2.22047	1.41204	1.76809	1.33178
2.44898	2.21884	2.22185	1.39828	1.77066	1.32882
2.45289	2.21621	2.22275	1.38372	1.77413	1.32539
2.45671	2.21399	2.22315	1.36856	1.77844	1.32137
2.46036	2.21214	2.22302	1.35302	1.78354	1.31666
2.46379	2.21059	2.22238	1.33736	1.78935	1.31118
2.46694	2.2093	2.22122	1.32188	1.79577	1.30487
2.46976	2.20819	2.21958	1.30689	1.8027	1.29771
2.47222	2.2072	2.21748	1.29268	1.81001	1.28971
2.47428	2.20625	2.21498	1.27957	1.81757	1.28093
2.47592	2.20529	2.21212	1.26785	1.82525	1.27144
2.47713	2.20425	2.20896	1.25777	1.83291	1.26136
2.4779	2.2031	2.2056	1.24956	1.84043	1.25085
2.47825	2.20182	2.20209	1.24339	1.84767	1.24008
2.47819	2.20037	2.19853	1.23937	1.85451	1.22926
2.47772	2.19877	2.195	1.23758	1.86083	1.2186
2.47687	2.19702	2.19159	1.23802	1.86654	1.20834
2.47567	2.19515	2.18837	1.24065	1.87155	1.1987
2.47412	2.19318	2.18544	1.24537	1.87577	1.1899
2.47225	2.19116	2.18286	1.25203	1.87915	1.18216
2.47008	2.18912	2.18069	1.26044	1.88166	1.17564
2.46763	2.18711	2.17899	1.27039	1.88326	1.1705
2.46492	2.18518	2.1778	1.28163	1.88395	1.16686
2.46195	2.18336	2.17715	1.29393	1.88376	1.16479
2.45873	2.18168	2.17705	1.30701	1.88272	1.16433
2.45527	2.18019	2.1775	1.32062	1.8809	1.16547
2.45159	2.17889	2.1785	1.33453	1.87837	1.16816
2.44767	2.1778	2.18002	1.34851	1.87523	1.17232
2.44353	2.17692	2.18204	1.36235	1.87159	1.17784
2.43916	2.17625	2.18452	1.37588	1.86757	1.18457
2.43458	2.17577	2.1874	1.38894	1.86332	1.19236
2.42977	2.17546	2.19065	1.4014	1.85896	1.20103
2.42475	2.17528	2.19421	1.41316	1.85465	1.21041
2.41952	2.17521	2.19802	1.42413	1.85051	1.22031
2.41408	2.1752	2.20205	1.43425	1.84669	1.23058
2.40843	2.17522	2.20623	1.44348	1.84331	1.24106
2.40259	2.17523	2.21052	1.45179	1.84046	1.25159
2.39655	2.1752	2.21488	1.45915	1.83825	1.26206
2.39032	2.17508	2.21927	1.46554	1.83673	1.27236
2.38391	2.17485	2.22364	1.47096	1.83595	1.2824
2.37731	2.17448	2.22797	1.4754	1.83593	1.2921
2.37053	2.17396	2.23221	1.47884	1.83665	1.30142
2.36357	2.17327	2.23635	1.48129	1.83809	1.3103
2.35643	2.17242	2.24035	1.48274	1.84019	1.31873
2.3491	2.1714	2.24418	1.48319	1.84285	1.32667
2.34158	2.17021	2.24783	1.48261	1.84598	1.33412
2.33387	2.16888	2.25129	1.48101	1.84945	1.34107
2.32596	2.16743	2.25453	1.47839	1.85311	1.34751
2.31784	2.16588	2.25756	1.47473	1.85681	1.35345
2.30952	2.16425	2.26038	1.47004	1.86039	1.3589
2.30098	2.16258	2.263	1.46432	1.86369	1.36386
2.29223	2.1609	2.26544	1.45759	1.86655	1.36833
2.28329	2.15925	2.26773	1.44985	1.86881	1.37234
2.27416	2.15764	2.26991	1.44115	1.87035	1.3759
2.26487	2.15611	2.27204	1.43152	1.87103	1.37904
2.25545	2.15469	2.27416	1.42102	1.87078	1.38177
2.24594	2.15339	2.27634	1.40972	1.86951	1.38413
2.23639	2.15223	2.27864	1.39771	1.8672	1.38615
2.22686	2.15122	2.28111	1.38511	1.86384	1.38789
2.21742	2.15037	2.28382	1.37207	1.85946	1.38938
2.20813	2.14967	2.2868	1.35873	1.85411	1.3907
2.19908	2.14911	2.29009	1.34527	1.84788	1.39189
2.19035	2.1487	2.29371	1.33191	1.8409	1.39304
2.18202	2.14842	2.29763	1.31885	1.83329	1.39423
2.17415	2.14825	2.30185	1.30633	1.82521	1.39553
2.16682	2.14819	2.3063	1.29456	1.81682	1.39703
2.1601	2.14822	2.31091	1.28377	1.80828	1.39882
2.15403	2.14834	2.31557	1.27418	1.79976	1.40098
2.14866	2.14854	2.32019	1.26597	1.79141	1.40359
2.144	2.14882	2.32462	1.25931	1.78337	1.40671
2.14006	2.14918	2.32872	1.25431	1.77574	1.41041
2.13684	2.14963	2.33235	1.25107	1.76862	1.41471
2.13432	2.15019	2.33536	1.24961	1.76208	1.41966
2.13246	2.15088	2.33763	1.24992	1.75614	1.42525
2.13121	2.15171	2.33903	1.25192	1.75081	1.43146
2.13052	2.15272	2.33947	1.2555	1.74606	1.43826
2.13032	2.15392	2.33887	1.26048	1.74186	1.44558
2.13054	2.15533	2.3372	1.26667	1.73813	1.45334
2.13112	2.15699	2.33443	1.27381	1.73478	1.46146
2.13198	2.15891	2.3306	1.28165	1.73173	1.46982
2.13307	2.1611	2.32575	1.2899	1.72886	1.47832
2.13434	2.16358	2.31996	1.29826	1.72608	1.48683
2.13574	2.16634	2.31334	1.30645	1.72328	1.49525
2.13726	2.16938	2.30602	1.31419	1.72038	1.50347
2.13887	2.17268	2.29813	1.32122	1.7173	1.51141
2.1406	2.17621	2.28983	1.32731	1.71396	1.519
2.14246	2.17994	2.28127	1.33225	1.71034	1.52619
2.14448	2.18384	2.27259	1.33589	1.70639	1.53296
2.14674	2.18783	2.26394	1.33809	1.70211	1.53931
2.14927	2.19186	2.25544	1.33877	1.69749	1.54526
2.15215	2.19585	2.24722	1.3379	1.69256	1.55086
2.15546	2.19974	2.23936	1.33546	1.68734	1.55616
2.15926	2.20345	2.23194	1.3315	1.68188	1.56124
2.1636	2.20688	2.22502	1.32609	1.67623	1.56618
2.16854	2.20998	2.21862	1.31934	1.67044	1.57105
2.17411	2.21266	2.21276	1.31139	1.66458	1.57593
2.18033	2.21485	2.20745	1.3024	1.65871	1.58089
2.18718	2.2165	2.20265	1.29257	1.65289	1.58597
2.19462	2.21757	2.19835	1.28211	1.6472	1.5912
2.20261	2.21803	2.19451	1.27121	1.64171	1.5966
2.21105	2.21787	2.19108	1.26013	1.63648	1.60216
2.21984	2.21708	2.18803	1.24907	1.63157	1.60784
2.22886	2.2157	2.18529	1.23827	1.62705	1.61361
2.23795	2.21375	2.18284	1.22795	1.62298	1.61939
2.24696	2.21129	2.18062	1.21831	1.61942	1.62512
2.25572	2.20838	2.1786	1.20954	1.6164	1.63071
2.26406	2.20511	2.17675	1.20181	1.61397	1.63608
2.27181	2.20155	2.17505	1.19527	1.61214	1.64114
2.2788	2.19778	2.17347	1.19003	1.61094	1.64583
2.28489	2.1939	2.17201	1.18619	1.61035	1.65008
2.28994	2.18999	2.17066	1.18382	1.61037	1.65383
2.29383	2.18612	2.1694	1.18293	1.61097	1.65706
2.29646	2.18236	2.16824	1.18354	1.61209	1.65973
2.29776	2.17875	2.16716	1.18562	1.61369	1.66184
2.2977	2.17535	2.16618	1.18912	1.61569	1.6634
2.29625	2.17217	2.16526	1.19397	1.61804	1.66441
2.29342	2.16921	2.16441	1.20008	1.62067	1.66491
2.28927	2.16648	2.16361	1.20735	1.6235	1.66493
2.28386	2.16394	2.16282	1.21565	1.62647	1.6645
2.27729	2.16158	2.16201	1.22487	1.62955	1.66367
2.26967	2.15933	2.16116	1.23487	1.63269	1.66247
2.26115	2.15717	2.16021	1.24552	1.63588	1.66094
2.25189	2.15503	2.15912	1.2567	1.6391	1.65911
2.24205	2.15286	2.15784	1.26828	1.64238	1.65703
2.23183	2.15062	2.1563	1.28015	1.64574	1.65471
2.22139	2.14828	2.15447	1.29217	1.64922	1.65219
2.21095	2.1458	2.15228	1.30427	1.65285	1.64949
2.20068	2.14317	2.14968	1.31632	1.6567	1.64665
2.19075	2.14039	2.14664	1.32826	1.6608	1.64368
2.18134	2.13747	2.14312	1.33998	1.66518	1.64062
2.1726	2.13445	2.13909	1.35142	1.66989	1.63749
2.16467	2.13135	2.13453	1.36252	1.67492	1.63433
2.15765	2.12823	2.12945	1.3732	1.68029	1.63116
2.15165	2.12513	2.12384	1.38343	1.68595	1.62801
2.14673	2.12213	2.11774	1.39315	1.69188	1.6249
2.14294	2.11928	2.11116	1.40235	1.69802	1.62188
2.1403	2.11663	2.10416	1.41098	1.70428	1.61895
2.13881	2.11422	2.0968	1.41903	1.71059	1.61616
2.13845	2.11209	2.08914	1.4265	1.71684	1.6135
2.13917	2.11026	2.08125	1.43339	1.72294	1.611
2.14093	2.10873	2.07321	1.43971	1.72878	1.60868
2.14363	2.10749	2.06511	1.44549	1.73428	1.60654
2.1472	2.10652	2.05703	1.45076	1.73933	1.6046
2.15155	2.10576	2.04905	1.45555	1.74386	1.60285
2.15656	2.10516	2.04125	1.4599	1.7478	1.60132
2.16213	2.10466	2.03371	1.46385	1.7511	1.6
2.16815	2.1042	2.02648	1.46746	1.75372	1.5989
2.17453	2.1037	2.01962	1.47076	1.75563	1.59805
2.18115	2.10311	2.01319	1.47378	1.75682	1.59744
2.18791	2.10235	2.00721	1.47655	1.7573	1.5971
2.19474	2.1014	2.00171	1.47909	1.75707	1.59704
2.20154	2.10022	1.99672	1.4814	1.75616	1.59728
2.20825	2.0988	1.99222	1.48348	1.75459	1.59783
2.21478	2.09714	1.98824	1.48531	1.75241	1.59871
2.2211	2.09526	1.98475	1.48687	1.74965	1.59993
2.22715	2.09319	1.98176	1.48811	1.74636	1.6015
2.2329	2.091	1.97924	1.48901	1.74258	1.60341
2.2383	2.08873	1.9772	1.48953	1.73836	1.60568
2.24335	2.08645	1.9756	1.48962	1.73375	1.60828
2.24801	2.08424	1.97446	1.48927	1.72882	1.61122
2.2523	2.08216	1.97374	1.48845	1.72361	1.61446
2.25619	2.08027	1.97345	1.48716	1.71819	1.61798
2.25971	2.07864	1.97359	1.48541	1.71262	1.62176
2.26285	2.0773	1.97415	1.48323	1.70696	1.62577
2.26564	2.07629	1.97514	1.48066	1.70127	1.62997
2.26809	2.07563	1.97654	1.47775	1.69561	1.63432
2.27024	2.07532	1.97838	1.47459	1.69006	1.6388
2.27212	2.07534	1.98064	1.47124	1.68466	1.64337
2.27375	2.07568	1.98333	1.46779	1.67947	1.64801
2.27519	2.07629	1.98645	1.46433	1.67455	1.65268
2.27646	2.07712	1.98999	1.46095	1.66995	1.65736
2.27762	2.07812	1.99395	1.45772	1.66572	1.66204
2.27871	2.07922	1.99832	1.45471	1.6619	1.6667
2.27975	2.08038	2.00309	1.45199	1.65852	1.67132
2.2808	2.08152	2.00825	1.44961	1.65562	1.6759
2.28188	2.08259	2.01379	1.44759	1.65323	1.68043
2.28301	2.08355	2.0197	1.44597	1.65137	1.68491
2.28423	2.08435	2.02596	1.44474	1.65007	1.68934
2.28553	2.08496	2.03256	1.44392	1.64933	1.69371
2.28693	2.08536	2.03951	1.44348	1.64918	1.698
2.28841	2.08555	2.04678	1.44342	1.64961	1.70221
2.28998	2.08551	2.05438	1.44369	1.65064	1.70633
2.29162	2.08528	2.0623	1.44428	1.65225	1.71032
2.2933	2.08485	2.07053	1.44515	1.65443	1.71417
2.29501	2.08427	2.07908	1.44626	1.65716	1.71784
2.29672	2.08356	2.08793	1.44757	1.66042	1.72129
2.2984	2.08276	2.09708	1.44904	1.66415	1.72449
2.30004	2.08191	2.1065	1.45064	1.66832	1.72738
2.30161	2.08105	2.11618	1.45234	1.67287	1.72994
2.30309	2.08023	2.12609	1.45409	1.67771	1.73211
2.30448	2.07947	2.13619	1.45588	1.68279	1.73385
2.30577	2.07882	2.14644	1.45767	1.688	1.73514
2.30695	2.07831	2.15679	1.45946	1.69326	1.73595
2.30801	2.07796	2.16717	1.46122	1.69846	1.73625
2.30896	2.07781	2.17753	1.46295	1.70349	1.73603
2.30979	2.07786	2.18779	1.46466	1.70825	1.7353
2.3105	2.07814	2.19788	1.46636	1.71262	1.73405
2.31108	2.07865	2.20773	1.46805	1.71649	1.73231
2.31151	2.0794	2.21728	1.46977	1.71974	1.7301
2.31178	2.08039	2.22646	1.47153	1.72228	1.72745
2.31187	2.08161	2.23521	1.47335	1.72401	1.7244
2.31175	2.08306	2.24349	1.47525	1.72484	1.72099
2.31137	2.08473	2.25126	1.47725	1.7247	1.71727
2.31072	2.0866	2.25851	1.47935	1.72354	1.71329
2.30975	2.08866	2.26522	1.48153	1.72131	1.7091
2.30843	2.09089	2.2714	1.48378	1.71802	1.70475
2.30674	2.09328	2.27707	1.48606	1.71367	1.7003
2.30466	2.09581	2.28224	1.48832	1.70831	1.69578
2.30219	2.09846	2.28696	1.49049	1.70199	1.69126
2.29934	2.10123	2.29126	1.49251	1.69482	1.68677
2.29614	2.10411	2.29518	1.49428	1.68691	1.68237
2.29264	2.10709	2.29878	1.4957	1.6784	1.6781
2.28891	2.11017	2.30209	1.49669	1.66944	1.67401
2.28504	2.11334	2.30515	1.49716	1.6602	1.67013
2.28112	2.11661	2.308	1.49701	1.65087	1.66652
2.27726	2.11998	2.31066	1.49618	1.64161	1.66321
2.27359	2.12346	2.31315	1.4946	1.63259	1.66024
2.27024	2.12704	2.31547	1.49224	1.62398	1.65766
2.26733	2.13072	2.31763	1.48909	1.61591	1.65549
2.26498	2.1345	2.31962	1.48514	1.6085	1.65378
2.26329	2.13839	2.32141	1.48044	1.60185	1.65255
2.26235	2.14236	2.32298	1.47503	1.59601	1.65184
2.26222	2.1464	2.3243	1.46899	1.59102	1.65166
2.26295	2.1505	2.32532	1.46242	1.58689	1.65204
2.26454	2.15463	2.32601	1.45545	1.5836	1.65299
2.26698	2.15876	2.32632	1.4482	1.58108	1.65452
2.27021	2.16287	2.32622	1.44081	1.57929	1.65663
2.27416	2.16691	2.32567	1.43343	1.57812	1.65932
2.27873	2.17087	2.32462	1.42622	1.57749	1.66258
2.28378	2.17469	2.32307	1.41933	1.5773	1.66639
2.28917	2.17836	2.32098	1.41289	1.57744	1.67072
2.29474	2.18183	2.31834	1.40705	1.57781	1.67556
2.30034	2.18507	2.31516	1.40192	1.57832	1.68087
2.30579	2.18807	2.31145	1.39761	1.57888	1.68662
2.31094	2.1908	2.30722	1.3942	1.57942	1.69276
2.31565	2.19324	2.30251	1.39174	1.57987	1.69927
2.31979	2.19538	2.29734	1.39028	1.5802	1.7061
2.32328	2.19722	2.29178	1.38982	1.58038	1.7132
2.32604	2.19876	2.28588	1.39034	1.58037	1.72053
2.32803	2.19999	2.27969	1.39179	1.58017	1.72805
2.32925	2.20093	2.27328	1.39409	1.57977	1.7357
2.32973	2.20158	2.26671	1.39715	1.5792	1.74345
2.32954	2.20195	2.26005	1.40085	1.57845	1.75123
2.32876	2.20205	2.25336	1.40502	1.57755	1.75899
2.3275	2.20189	2.24671	1.40951	1.57651	1.76667
2.32589	2.20146	2.24014	1.41415	1.57535	1.77422
2.32409	2.20078	2.2337	1.41876	1.57409	1.78155
2.32224	2.19984	2.22744	1.42315	1.57275	1.78862
2.32049	2.19864	2.2214	1.42715	1.57134	1.79534
2.31898	2.19715	2.21561	1.4306	1.56987	1.80164
2.31784	2.19538	2.21008	1.43335	1.56835	1.80745
2.31719	2.19329	2.20484	1.4353	1.5668	1.81271
2.31711	2.19088	2.19989	1.43636	1.56521	1.81735
2.31765	2.18813	2.19525	1.43647	1.5636	1.82131
2.31886	2.18502	2.19093	1.43562	1.56196	1.82455
2.32074	2.18154	2.18691	1.43385	1.5603	1.82702
2.32327	2.17769	2.1832	1.43121	1.55862	1.82872
2.32639	2.17347	2.17981	1.4278	1.55693	1.82961
2.33004	2.16888	2.17672	1.42378	1.55522	1.82972
2.33412	2.16395	2.17394	1.4193	1.55351	1.82906
2.33853	2.1587	2.17147	1.41455	1.55181	1.82766
2.34313	2.15316	2.16931	1.40974	1.55013	1.82558
2.34782	2.14738	2.16746	1.4051	1.54848	1.82289
2.35244	2.14139	2.16593	1.40083	1.54688	1.81965
2.35687	2.13524	2.16472	1.39714	1.54537	1.81596
2.361	2.129	2.16384	1.39423	1.54396	1.8119
2.36469	2.12271	2.1633	1.39226	1.54269	1.80759
2.36786	2.11643	2.16311	1.39136	1.5416	1.80312
2.3704	2.11022	2.16327	1.39164	1.54071	1.79859
2.37226	2.10413	2.1638	1.39316	1.54008	1.79409
2.37339	2.09822	2.1647	1.39592	1.53973	1.78973
2.37376	2.09254	2.16598	1.3999	1.5397	1.78557
2.37337	2.08714	2.16763	1.40503	1.54002	1.78167
2.37222	2.08208	2.16967	1.4112	1.54072	1.7781
2.37037	2.07741	2.17208	1.41827	1.54181	1.77489
2.36787	2.07318	2.17486	1.42606	1.54331	1.77204
2.3648	2.06945	2.17798	1.4344	1.54521	1.76957
2.36125	2.06626	2.18143	1.44307	1.54752	1.76745
2.35731	2.06368	2.18517	1.45186	1.55021	1.76567
2.35311	2.06174	2.18918	1.46059	1.55327	1.76417
2.34876	2.0605	2.19341	1.46905	1.55665	1.76292
2.34437	2.05998	2.19782	1.47709	1.56032	1.76184
2.34008	2.06022	2.20236	1.48455	1.56425	1.76089
2.33598	2.06124	2.207	1.49132	1.56836	1.76
2.33218	2.06304	2.21169	1.49732	1.57262	1.75912
2.32878	2.06562	2.21638	1.5025	1.57698	1.7582
2.32586	2.06897	2.22104	1.50686	1.58136	1.75719
2.32347	2.07303	2.22564	1.51041	1.58574	1.75605
2.32168	2.07777	2.23017	1.51321	1.59004	1.75475
2.32052	2.08312	2.2346	1.51533	1.59424	1.75327
2.32	2.08899	2.23894	1.51687	1.5983	1.75159
2.32012	2.0953	2.2432	1.51796	1.60217	1.74971
2.32087	2.10194	2.24739	1.5187	1.60584	1.74762
2.32221	2.10881	2.25153	1.51925	1.60928	1.7453
2.32409	2.11577	2.25566	1.51972	1.6125	1.74277
2.32644	2.12272	2.25981	1.52025	1.61549	1.74002
2.32917	2.12954	2.26402	1.52096	1.61825	1.73705
2.33221	2.1361	2.26833	1.52193	1.62082	1.73385
2.33542	2.14231	2.27276	1.52328	1.6232	1.73044
2.3387	2.14804	2.27736	1.52505	1.62543	1.7268
2.34191	2.15322	2.28214	1.52729	1.62755	1.72295
2.34491	2.15776	2.28711	1.53004	1.62958	1.71889
2.34758	2.16159	2.29228	1.53329	1.63156	1.71464
2.34977	2.16466	2.29764	1.53703	1.63352	1.71022
2.35133	2.16693	2.30319	1.54121	1.63549	1.70567
2.35215	2.16838	2.30888	1.54577	1.6375	1.70102
2.35211	2.169	2.31469	1.55065	1.63957	1.69633
2.35111	2.16881	2.32057	1.55573	1.6417	1.69164
2.34907	2.16784	2.32647	1.56093	1.64389	1.68703
2.34592	2.16614	2.33235	1.56611	1.64615	1.68256
2.34165	2.16375	2.33815	1.57114	1.64846	1.67829
2.33625	2.16077	2.34382	1.5759	1.65081	1.67431
2.32976	2.15729	2.3493	1.58024	1.65318	1.67068
2.32222	2.15339	2.35456	1.58402	1.65556	1.66746
2.31375	2.14921	2.35954	1.58709	1.65792	1.66471
2.30445	2.14486	2.36422	1.58933	1.66026	1.66247
2.29449	2.14046	2.36857	1.59059	1.66256	1.66077
2.28402	2.13616	2.37256	1.59078	1.66482	1.65964
2.27325	2.13208	2.37619	1.58977	1.66704	1.65908
2.26236	2.12835	2.37945	1.58749	1.66921	1.65909
2.25157	2.1251	2.38233	1.58387	1.67135	1.65964
2.24108	2.12245	2.38484	1.57888	1.67346	1.66069
2.2311	2.12049	2.38699	1.57252	1.67555	1.6622
2.22181	2.11933	2.38879	1.5648	1.67763	1.66411
2.21339	2.11904	2.39026	1.55581	1.67969	1.66635
2.20599	2.11967	2.3914	1.54562	1.68175	1.66885
2.19972	2.12125	2.39225	1.53439	1.68378	1.67151
2.19468	2.12381	2.39282	1.52229	1.68577	1.67427
2.19093	2.12732	2.39314	1.50952	1.68771	1.67704
2.18851	2.13176	2.39323	1.49634	1.68956	1.67973
2.1874	2.13707	2.39312	1.483	1.69129	1.68227
2.18759	2.14318	2.39285	1.46979	1.69287	1.68459
2.189	2.14999	2.39245	1.45701	1.69426	1.68664
2.19156	2.15739	2.39197	1.44495	1.69543	1.68836
2.19517	2.16526	2.39144	1.43389	1.69636	1.68973
2.19969	2.17347	2.39091	1.42411	1.69701	1.69073
2.20499	2.18187	2.39043	1.41583	1.69738	1.69137
2.21094	2.19034	2.39006	1.40926	1.69746	1.69165
2.21738	2.19872	2.38982	1.40454	1.69726	1.69161
2.22418	2.2069	2.38978	1.40176	1.69679	1.6913
2.23119	2.21474	2.38996	1.40096	1.69609	1.69078
2.23829	2.22215	2.3904	1.40211	1.69519	1.69011
2.24534	2.22902	2.39113	1.40514	1.69413	1.68937
2.25225	2.23527	2.39215	1.40991	1.69296	1.68863
2.25893	2.24086	2.39347	1.41623	1.69173	1.68797
2.26531	2.24572	2.39509	1.42387	1.6905	1.68744
2.27134	2.24983	2.39699	1.43258	1.68932	1.68712
2.27697	2.2532	2.39914	1.44208	1.68822	1.68704
2.2822	2.25581	2.40151	1.45208	1.68725	1.68722
2.28703	2.25769	2.40407	1.4623	1.68644	1.68768
2.29148	2.25887	2.40677	1.47246	1.68579	1.6884
2.29556	2.25939	2.40957	1.48231	1.68533	1.68935
2.29933	2.2593	2.41241	1.49163	1.68503	1.69048
2.30283	2.25866	2.41526	1.50022	1.68489	1.69173
2.30611	2.25754	2.41807	1.50795	1.68488	1.69301
2.30922	2.25598	2.42081	1.51469	1.68496	1.69425
2.31221	2.25407	2.42344	1.52038	1.68508	1.69535
2.31511	2.25186	2.42594	1.52498	1.68519	1.69621
2.31797	2.24943	2.42828	1.52851	1.68525	1.69676
2.32081	2.24683	2.43046	1.531	1.68521	1.69692
2.32364	2.24412	2.43245	1.53251	1.685	1.69662
2.32647	2.24138	2.43425	1.53314	1.68459	1.69581
2.32928	2.23864	2.43584	1.53299	1.68394	1.69446
2.33207	2.23596	2.43724	1.5322	1.68303	1.69257
2.33481	2.23338	2.43841	1.53091	1.68183	1.69013
2.33748	2.23095	2.43937	1.52926	1.68033	1.68716
2.34004	2.2287	2.4401	1.52742	1.67854	1.68372
2.34247	2.22666	2.44058	1.52555	1.67646	1.67986
2.34474	2.22486	2.4408	1.5238	1.67412	1.67563
2.34683	2.22331	2.44074	1.52234	1.67152	1.67111
2.34873	2.22203	2.44038	1.52131	1.66871	1.66637
2.35044	2.22104	2.4397	1.52087	1.6657	1.66149
2.35195	2.22034	2.43868	1.52113	1.66252	1.65655
2.35327	2.21993	2.4373	1.52222	1.65919	1.65159
2.35443	2.21983	2.43553	1.52421	1.65575	1.64669
2.35545	2.22001	2.43336	1.52717	1.6522	1.64189
2.35635	2.22048	2.43078	1.53114	1.64857	1.63722
2.35718	2.22122	2.42777	1.53611	1.64486	1.6327
2.35796	2.22221	2.42433	1.54207	1.64108	1.62835
2.35873	2.22343	2.42046	1.54896	1.63726	1.62417
2.35952	2.22485	2.41617	1.55668	1.63339	1.62014
2.36036	2.22644	2.41148	1.56511	1.62948	1.61625
2.36126	2.22815	2.40641	1.57412	1.62557	1.61248
2.36226	2.22994	2.40099	1.58354	1.62165	1.60881
2.36334	2.23176	2.39525	1.59317	1.61777	1.60521
2.36451	2.23355	2.38924	1.60283	1.61394	1.60165
2.36577	2.23525	2.38301	1.61232	1.6102	1.59813
2.3671	2.2368	2.37659	1.62143	1.60658	1.59462
2.36847	2.23813	2.37005	1.62996	1.60313	1.59112
2.36984	2.23918	2.36343	1.63773	1.59987	1.58764
2.37119	2.23988	2.3568	1.64458	1.59685	1.58419
2.37246	2.2402	2.35019	1.65034	1.5941	1.58078
2.3736	2.24008	2.34366	1.6549	1.59165	1.57744
2.37456	2.23949	2.33726	1.65816	1.58951	1.57419
2.37528	2.2384	2.33101	1.66005	1.58772	1.57107
2.37572	2.23681	2.32495	1.66053	1.58627	1.56811
2.37581	2.23471	2.3191	1.65962	1.58517	1.56533
2.37552	2.23213	2.31347	1.65735	1.58442	1.56276
2.37481	2.22909	2.30809	1.65378	1.58401	1.56042
2.37365	2.22565	2.30294	1.64902	1.58393	1.55832
2.37202	2.22184	2.29802	1.6432	1.58417	1.55646
2.36992	2.21774	2.29333	1.63647	1.58472	1.55483
2.36736	2.21341	2.28884	1.62901	1.58556	1.55343
2.36437	2.20893	2.28456	1.62101	1.58668	1.55222
2.36098	2.20437	2.28045	1.61267	1.58806	1.55118
2.35727	2.1998	2.27651	1.60419	1.5897	1.55028
2.35328	2.19529	2.27272	1.59576	1.59159	1.54948
2.34912	2.1909	2.26908	1.58755	1.59372	1.54875
2.34486	2.18669	2.26558	1.57973	1.5961	1.54806
2.34061	2.18269	2.26222	1.57243	1.59872	1.54737
2.33647	2.17894	2.25902	1.56576	1.60158	1.54667
2.33253	2.17546	2.25598	1.55979	1.60466	1.54594
2.32891	2.17228	2.25312	1.55457	1.60798	1.54518
2.32569	2.16939	2.25045	1.5501	1.61151	1.54439
2.32296	2.1668	2.248	1.54638	1.61524	1.54357
2.3208	2.16449	2.24578	1.54336	1.61915	1.54276
2.31928	2.16247	2.2438	1.54098	1.62322	1.54198
2.31843	2.16071	2.24209	1.53916	1.62742	1.54126
2.31832	2.1592	2.24064	1.53783	1.6317	1.54064
2.31895	2.15794	2.23946	1.53688	1.63605	1.54017
2.32034	2.15691	2.23852	1.53622	1.64041	1.53988
2.32249	2.15609	2.23781	1.53578	1.64474	1.53982
2.32538	2.1555	2.23731	1.53546	1.64899	1.54003
2.329	2.15511	2.23696	1.53519	1.65313	1.54055
2.3333	2.15493	2.23673	1.53491	1.65712	1.5414
2.33824	2.15495	2.23657	1.53456	1.66091	1.54262
2.34376	2.15517	2.23642	1.5341	1.66447	1.54421
2.34981	2.15559	2.23622	1.53349	1.66779	1.54619
2.35631	2.15618	2.23593	1.53269	1.67084	1.54856
2.3632	2.15696	2.23548	1.53169	1.67361	1.5513
2.37038	2.15789	2.23485	1.53046	1.6761	1.5544
2.37777	2.15896	2.234	1.52898	1.6783	1.55783
2.38528	2.16015	2.23291	1.52723	1.68023	1.56157
2.3928	2.16143	2.23157	1.52519	1.68191	1.56557
2.40023	2.16278	2.22999	1.52285	1.68335	1.56978
2.40747	2.16417	2.22819	1.52021	1.68457	1.57415
2.41441	2.16557	2.2262	1.51724	1.68559	1.57864
2.42092	2.16697	2.22406	1.51394	1.68645	1.58316
2.42692	2.16834	2.22183	1.51031	1.68717	1.58768
2.43228	2.16968	2.21957	1.50635	1.68776	1.59213
2.4369	2.17098	2.21735	1.50206	1.68824	1.59645
2.44071	2.17225	2.21523	1.49744	1.68865	1.60058
2.44361	2.1735	2.21329	1.49252	1.68898	1.60448
2.44554	2.17476	2.21159	1.48731	1.68925	1.60809
2.44645	2.17606	2.21018	1.48183	1.68948	1.61138
2.4463	2.17743	2.20912	1.47611	1.68967	1.61432
2.4451	2.17893	2.20843	1.47019	1.68982	1.61688
2.44285	2.18059	2.20816	1.4641	1.68994	1.61906
2.43959	2.18245	2.20829	1.45789	1.69004	1.62085
2.43538	2.18455	2.20885	1.45159	1.69012	1.62226
2.4303	2.18692	2.2098	1.44527	1.69019	1.62332
2.42446	2.18958	2.21111	1.43897	1.69025	1.62404
2.41798	2.19254	2.21276	1.43274	1.69031	1.62446
2.41101	2.19579	2.21468	1.42665	1.69038	1.62463
2.40369	2.19931	2.21682	1.42075	1.69048	1.62459
2.39617	2.20307	2.21913	1.41509	1.69061	1.62439
2.38863	2.20702	2.22153	1.40973	1.6908	1.62408
2.38122	2.2111	2.22397	1.40474	1.69105	1.6237
2.37407	2.21524	2.2264	1.40014	1.69138	1.6233
2.36735	2.21938	2.22876	1.39601	1.6918	1.6229
2.36114	2.22343	2.23102	1.39237	1.69233	1.62254
2.35557	2.22731	2.23315	1.38927	1.69298	1.62224
2.3507	2.23095	2.23515	1.38675	1.69376	1.622
2.34658	2.23429	2.237	1.38483	1.69467	1.62181
2.34323	2.23726	2.23873	1.38354	1.69573	1.62167
2.34065	2.23981	2.24035	1.38289	1.69692	1.62156
2.33882	2.2419	2.2419	1.3829	1.69825	1.62143
2.33769	2.2435	2.2434	1.38357	1.69972	1.62126
2.33718	2.24461	2.24489	1.3849	1.7013	1.621
2.33724	2.24521	2.24642	1.38687	1.70298	1.62061
2.33776	2.24531	2.24801	1.38945	1.70475	1.62005
2.33864	2.24493	2.24969	1.39263	1.70659	1.61926
2.3398	2.24411	2.25147	1.39637	1.70846	1.6182
2.34115	2.24287	2.25335	1.40061	1.71035	1.61684
2.34259	2.24125	2.25533	1.4053	1.71222	1.61514
2.34405	2.23931	2.25739	1.41038	1.71404	1.61308
2.34547	2.23709	2.25949	1.41579	1.71578	1.61065
2.3468	2.23463	2.2616	1.42147	1.71742	1.60783
2.34801	2.232	2.26367	1.42736	1.71892	1.60463
2.34908	2.22924	2.26566	1.43338	1.72027	1.60105
2.34999	2.2264	2.26752	1.4395	1.72142	1.59713
2.35076	2.22353	2.26921	1.44566	1.72237	1.59288
2.3514	2.22067	2.27068	1.45183	1.7231	1.58836
2.35194	2.21787	2.2719	1.45799	1.72358	1.5836
2.3524	2.21516	2.27284	1.46412	1.72382	1.57867
2.35282	2.21258	2.27349	1.47023	1.72379	1.57363
2.35323	2.21016	2.27383	1.47631	1.72351	1.56855
2.35365	2.20792	2.27387	1.4824	1.72295	1.56351
2.35413	2.20589	2.2736	1.4885	1.72213	1.55858
2.35466	2.20407	2.27304	1.49464	1.72105	1.55387
2.35527	2.20247	2.27219	1.50086	1.7197	1.54945
2.35595	2.20111	2.27107	1.50715	1.71811	1.5454
2.35671	2.19996	2.26967	1.51354	1.71626	1.54182
2.35753	2.19903	2.26801	1.52003	1.71417	1.53876
2.35839	2.19829	2.26608	1.5266	1.71185	1.53631
2.35927	2.19773	2.26389	1.53323	1.7093	1.53451
2.36012	2.19731	2.26144	1.53988	1.70654	1.5334
2.36092	2.19701	2.25871	1.54648	1.70357	1.533
2.36162	2.1968	2.25571	1.55298	1.70041	1.53332
2.3622	2.19663	2.25242	1.55927	1.69705	1.53434
2.3626	2.19648	2.24885	1.56528	1.69352	1.53603
2.3628	2.1963	2.245	1.57088	1.68982	1.53832
2.36278	2.19608	2.24087	1.57597	1.68596	1.54115
2.36251	2.19578	2.23648	1.58045	1.68196	1.54443
2.36198	2.19538	2.23185	1.5842	1.67781	1.54806
2.36118	2.19487	2.22701	1.58712	1.67355	1.55192
2.36014	2.19424	2.22201	1.58912	1.66916	1.5559
2.35885	2.1935	2.21689	1.59013	1.66468	1.55988
2.35735	2.19265	2.2117	1.5901	1.66011	1.56374
2.35568	2.19172	2.20651	1.58899	1.65546	1.56737
2.35388	2.19074	2.20139	1.58681	1.65076	1.57068
2.352	2.18973	2.1964	1.58356	1.64602	1.57358
2.35009	2.18872	2.19162	1.57929	1.64125	1.576
2.34821	2.18777	2.18712	1.57409	1.6365	1.57788
2.34641	2.18691	2.18297	1.56805	1.63178	1.57921
2.34477	2.18618	2.17925	1.56128	1.62713	1.57996
2.34332	2.18562	2.17601	1.55393	1.62259	1.58016
2.34212	2.18525	2.17333	1.54614	1.61819	1.57982
2.34121	2.1851	2.17127	1.53807	1.61398	1.57901
2.34062	2.1852	2.16986	1.52989	1.61001	1.5778
2.34038	2.18555	2.16917	1.52175	1.60632	1.57626
2.34049	2.18616	2.16922	1.5138	1.60299	1.57451
2.34098	2.18701	2.17005	1.50618	1.60005	1.57265
2.34182	2.1881	2.17168	1.49902	1.59757	1.5708
2.34299	2.1894	2.1741	1.49243	1.59561	1.56907
2.34448	2.19089	2.17733	1.48649	1.59423	1.56758
2.34624	2.19252	2.18134	1.48127	1.59348	1.56645
2.34824	2.19426	2.18612	1.47682	1.59342	1.56578
2.35041	2.19608	2.19161	1.47317	1.59409	1.56565
2.35271	2.19793	2.19778	1.47033	1.59554	1.56614
2.35509	2.19976	2.20454	1.46829	1.59781	1.56732
2.35749	2.20154	2.21183	1.46701	1.60092	1.56921
2.35985	2.20323	2.21956	1.46648	1.60489	1.57183
2.36214	2.20481	2.22763	1.46663	1.60972	1.57517
2.36431	2.20622	2.23593	1.4674	1.61542	1.57921
2.36633	2.20746	2.24435	1.46873	1.62194	1.58391
2.36818	2.20851	2.25278	1.47054	1.62925	1.5892
2.36984	2.20934	2.2611	1.47274	1.6373	1.595
2.37131	2.20995	2.2692	1.47526	1.64601	1.60123
2.3726	2.21033	2.27696	1.478	1.65529	1.60779
2.37373	2.21049	2.28429	1.48087	1.66505	1.61458
2.37472	2.21043	2.29109	1.4838	1.67516	1.62148
2.37559	2.21017	2.29729	1.48668	1.68549	1.62841
2.37638	2.20972	2.30282	1.48945	1.69592	1.63526
2.37713	2.20912	2.30762	1.49202	1.7063	1.64194
2.37787	2.20839	2.31168	1.49433	1.7165	1.64837
2.37862	2.20755	2.31497	1.49631	1.72636	1.65447
2.37943	2.20666	2.31749	1.49791	1.73575	1.6602
2.3803	2.20575	2.31927	1.49909	1.74455	1.66551
2.38126	2.20486	2.32034	1.49981	1.75262	1.67036
2.38231	2.20404	2.32075	1.50005	1.75986	1.67474
2.38345	2.20331	2.32057	1.49981	1.76618	1.67866
2.38467	2.20271	2.31989	1.49907	1.77148	1.68213
2.38596	2.20228	2.31878	1.49785	1.77571	1.68518
2.38731	2.20202	2.31734	1.49616	1.77882	1.68784
2.38869	2.20196	2.31569	1.49403	1.78076	1.69016
2.39006	2.20209	2.31391	1.49149	1.78154	1.6922
2.39142	2.2024	2.31212	1.48859	1.78114	1.69401
2.39272	2.20287	2.31042	1.48536	1.7796	1.69566
2.39395	2.20346	2.30889	1.48188	1.77695	1.69719
2.39507	2.20412	2.30762	1.4782	1.77323	1.69865
2.39607	2.20481	2.30669	1.47439	1.76852	1.7001
2.39693	2.20546	2.30615	1.47051	1.76289	1.70156
2.39762	2.20601	2.30606	1.46665	1.75644	1.70305
2.39816	2.20639	2.30643	1.46289	1.74927	1.70456
2.39851	2.20654	2.30729	1.45929	1.74147	1.7061
2.3987	2.20641	2.30864	1.45595	1.73316	1.70764
2.39871	2.20594	2.31047	1.45291	1.72446	1.70912
2.39856	2.2051	2.31274	1.45026	1.71547	1.71051
2.39826	2.20388	2.31541	1.44806	1.7063	1.71173
2.39783	2.20227	2.31844	1.44633	1.69706	1.71273
2.3973	2.20029	2.32176	1.44512	1.68784	1.71341
2.39668	2.19797	2.32531	1.44446	1.67873	1.71372
2.39601	2.19536	2.32901	1.44433	1.6698	1.71359
2.39532	2.19252	2.3328	1.44474	1.66113	1.71294
2.39464	2.18954	2.3366	1.44567	1.65276	1.71174
2.39399	2.18651	2.34032	1.44707	1.64475	1.70996
2.39342	2.1835	2.34392	1.44891	1.63712	1.70757
2.39293	2.18063	2.34731	1.45113	1.62991	1.70457
2.39255	2.17799	2.35044	1.45367	1.62312	1.701
2.39229	2.17565	2.35326	1.45648	1.61678	1.69688
2.39214	2.17371	2.35573	1.4595	1.61087	1.69226
2.3921	2.17222	2.35781	1.46267	1.6054	1.68723
2.39214	2.17125	2.35949	1.46594	1.60035	1.68185
2.39224	2.17082	2.36074	1.46928	1.59572	1.67622
2.39236	2.17096	2.36157	1.47265	1.59148	1.67043
2.39245	2.17168	2.36198	1.47602	1.58762	1.66457
2.39245	2.17297	2.362	1.47939	1.58413	1.65873
2.39232	2.17479	2.36165	1.48275	1.58097	1.65299
2.39197	2.17713	2.36097	1.4861	1.57812	1.64743
2.39137	2.17992	2.35999	1.48948	1.57556	1.64211
2.39044	2.18312	2.35878	1.49288	1.57326	1.63707
2.38915	2.18667	2.35737	1.49635	1.5712	1.63237
2.38746	2.19049	2.35582	1.49993	1.56934	1.62802
2.38533	2.19453	2.35419	1.50363	1.56766	1.62405
2.38274	2.19872	2.35253	1.50752	1.56613	1.62046
2.37971	2.20297	2.35089	1.51163	1.56471	1.61726
2.37623	2.20723	2.34931	1.516	1.56338	1.61443
2.37233	2.21142	2.34785	1.52068	1.5621	1.61198
2.36806	2.21546	2.34653	1.52571	1.56085	1.60989
2.36345	2.2193	2.34538	1.53113	1.5596	1.60816
2.35856	2.22287	2.34442	1.53697	1.55833	1.60678
2.35346	2.2261	2.34366	1.54327	1.55701	1.60574
2.34821	2.22894	2.3431	1.55004	1.55563	1.60504
2.34287	2.23133	2.34274	1.5573	1.55417	1.60468
2.33751	2.23323	2.34255	1.56506	1.55264	1.60466
2.33218	2.23461	2.34251	1.57329	1.55103	1.60496
2.32694	2.23543	2.34259	1.58197	1.54936	1.60559
2.32182	2.23568	2.34275	1.59105	1.54764	1.60653
2.31687	2.23537	2.34295	1.60047	1.54589	1.60776
2.31211	2.23452	2.34313	1.61014	1.54415	1.60928
2.30754	2.23316	2.34325	1.61996	1.54246	1.61105
2.30319	2.23133	2.34326	1.6298	1.54085	1.61305
2.29905	2.22912	2.34309	1.63954	1.53939	1.61524
2.29511	2.22658	2.34271	1.64901	1.53812	1.61758
2.29137	2.22383	2.34205	1.65807	1.53711	1.62003
2.28783	2.22096	2.34108	1.66656	1.53641	1.62254
2.28447	2.21807	2.33975	1.6743	1.53608	1.62506
2.28128	2.21529	2.33804	1.68116	1.5362	1.62755
2.27828	2.21271	2.33593	1.68698	1.53681	1.62997
2.27544	2.21043	2.33339	1.69164	1.53798	1.63227
2.27279	2.20856	2.33042	1.69504	1.53974	1.63443
2.27032	2.20716	2.32704	1.69709	1.54213	1.6364
2.26805	2.20631	2.32325	1.69776	1.5452	1.63817
2.266	2.20603	2.31909	1.69702	1.54895	1.63972
2.26417	2.20634	2.3146	1.69488	1.55338	1.64105
2.26258	2.20726	2.30982	1.69139	1.55849	1.64214
2.26124	2.20875	2.30481	1.68664	1.56426	1.643
2.26017	2.21077	2.29963	1.68072	1.57063	1.64363
2.25937	2.21325	2.29436	1.67377	1.57756	1.64405
2.25884	2.21612	2.28904	1.66596	1.58497	1.64426
2.25859	2.21928	2.28376	1.65745	1.59278	1.64428
2.25862	2.22264	2.27859	1.64846	1.6009	1.64412
2.25891	2.22608	2.27357	1.63917	1.60925	1.64379
2.25947	2.2295	2.26876	1.6298	1.61771	1.6433
2.26028	2.2328	2.2642	1.62055	1.62619	1.64266
2.26134	2.23588	2.25992	1.61161	1.63461	1.64188
2.26265	2.23866	2.25595	1.60316	1.64288	1.64097
2.2642	2.24106	2.25227	1.59537	1.65094	1.63992
2.266	2.24303	2.2489	1.58836	1.65873	1.63874
2.26806	2.24453	2.2458	1.58226	1.66623	1.63744
2.27037	2.24554	2.24296	1.57712	1.67342	1.63602
2.27297	2.24606	2.24032	1.573	1.6803	1.63449
2.27586	2.24611	2.23786	1.56992	1.6869	1.63286
2.27908	2.24571	2.23552	1.56785	1.69324	1.63114
2.28265	2.2449	2.23326	1.56674	1.69938	1.62934
2.28658	2.24374	2.23103	1.56654	1.70536	1.62747
2.29092	2.24229	2.2288	1.56714	1.71124	1.62556
2.29567	2.24059	2.22653	1.56843	1.71709	1.62362
2.30087	2.23873	2.2242	1.57029	1.72294	1.62166
2.30653	2.23674	2.2218	1.5726	1.72885	1.6197
2.31265	2.2347	2.21932	1.57522	1.73484	1.61774
2.31924	2.23263	2.21678	1.57802	1.74093	1.61579
2.32629	2.23059	2.21418	1.58087	1.74712	1.61386
2.33379	2.22858	2.21157	1.58365	1.75342	1.61192
2.34171	2.22665	2.20898	1.58624	1.75978	1.60998
2.35001	2.22478	2.20646	1.58856	1.76618	1.608
2.35865	2.22299	2.20407	1.59049	1.77257	1.60596
2.36755	2.22127	2.20186	1.59197	1.7789	1.60383
2.37666	2.21961	2.19991	1.59293	1.78512	1.60158
2.38589	2.218	2.19827	1.5933	1.79116	1.59917
2.39514	2.21644	2.19702	1.59303	1.79698	1.59658
2.40431	2.21491	2.19621	1.59208	1.80253	1.59376
2.41329	2.21341	2.19593	1.59042	1.80777	1.59071
2.42197	2.21193	2.19621	1.58802	1.81267	1.58741
2.43023	2.21049	2.19712	1.58485	1.8172	1.58385
2.43794	2.20908	2.19869	1.5809	1.82137	1.58006
2.44499	2.20772	2.20097	1.57616	1.82516	1.57605
2.45127	2.20641	2.20398	1.57064	1.8286	1.57186
2.45667	2.20517	2.20773	1.56434	1.83169	1.56755
2.4611	2.204	2.21222	1.55729	1.83445	1.56317
2.46449	2.20291	2.21743	1.54951	1.83692	1.5588
2.46677	2.2019	2.22336	1.54107	1.83912	1.55451
2.46791	2.20096	2.22995	1.53201	1.84107	1.55038
2.46788	2.20009	2.23716	1.52241	1.84279	1.5465
2.46669	2.19928	2.24492	1.51238	1.8443	1.54294
2.46438	2.19849	2.25315	1.50202	1.8456	1.53977
2.46098	2.19771	2.26179	1.49145	1.8467	1.53707
2.45657	2.19691	2.27072	1.48081	1.84759	1.53489
2.45125	2.19607	2.27986	1.47025	1.84824	1.53328
2.44512	2.19515	2.28911	1.45992	1.84863	1.53226
2.43832	2.19414	2.29835	1.44998	1.84872	1.53187
2.43098	2.19302	2.30749	1.44059	1.84847	1.5321
2.42324	2.19178	2.31641	1.43191	1.84783	1.53297
2.41527	2.19043	2.32502	1.42406	1.84674	1.53444
2.4072	2.18898	2.33322	1.41719	1.84516	1.5365
2.39919	2.18745	2.34092	1.41138	1.84302	1.53911
2.39137	2.18588	2.34802	1.40673	1.84028	1.54222
2.38388	2.18429	2.35446	1.40328	1.8369	1.5458
2.37681	2.18275	2.36015	1.40106	1.83284	1.54977
2.37028	2.1813	2.36504	1.40005	1.82809	1.55406
2.36434	2.18	2.36908	1.40021	1.82263	1.55862
2.35906	2.1789	2.37222	1.40148	1.81647	1.56336
2.35448	2.17807	2.37443	1.40375	1.80964	1.5682
2.35059	2.17754	2.37569	1.4069	1.80218	1.57306
2.3474	2.17735	2.37599	1.41079	1.79415	1.57783
2.34488	2.17755	2.37534	1.41526	1.78564	1.58245
2.34298	2.17815	2.37375	1.42014	1.77673	1.58682
2.34164	2.17916	2.37126	1.42526	1.76755	1.59084
2.3408	2.18058	2.36789	1.43046	1.75822	1.59445
2.34037	2.18238	2.36371	1.43558	1.74887	1.59756
2.34026	2.18455	2.35879	1.44046	1.73963	1.60011
2.3404	2.18704	2.35319	1.44498	1.73066	1.60205
2.34069	2.1898	2.347	1.44902	1.72209	1.60334
2.34105	2.19278	2.34031	1.45249	1.71405	1.60395
2.34141	2.19592	2.33322	1.45532	1.70666	1.60388
2.34171	2.19914	2.32581	1.45746	1.70001	1.60313
2.3419	2.2024	2.31819	1.45888	1.69421	1.60175
2.34195	2.20561	2.31045	1.45958	1.68929	1.59978
2.34182	2.20873	2.30266	1.45957	1.68532	1.59727
2.34153	2.21169	2.29491	1.45888	1.6823	1.59432
2.34107	2.21446	2.28725	1.45755	1.68024	1.591
2.34048	2.21699	2.27975	1.45563	1.6791	1.58742
2.3398	2.21927	2.27243	1.4532	1.67884	1.58369
2.33907	2.22126	2.26533	1.45033	1.6794	1.57991
2.33835	2.22298	2.25846	1.44711	1.68071	1.57618
2.33769	2.22442	2.25183	1.44363	1.6827	1.5726
2.33718	2.22561	2.24542	1.43998	1.68526	1.56927
2.33686	2.22657	2.23924	1.43627	1.68832	1.56628
2.33679	2.22732	2.23326	1.4326	1.69179	1.56368
2.33703	2.22793	2.22746	1.42909	1.69559	1.56155
2.33761	2.22842	2.22184	1.42584	1.69963	1.55991
2.33857	2.22884	2.21639	1.42295	1.70384	1.55881
2.33993	2.22924	2.2111	1.42054	1.70817	1.55824
2.34169	2.22967	2.20599	1.41871	1.71254	1.55822
2.34384	2.23017	2.20106	1.41754	1.71692	1.55872
2.34637	2.23077	2.19636	1.41713	1.72124	1.55973
2.34925	2.23151	2.19191	1.41755	1.72546	1.56121
2.35244	2.2324	2.18776	1.41884	1.72955	1.56311
2.3559	2.23346	2.18397	1.42106	1.73346	1.56538
2.35958	2.23468	2.18059	1.42422	1.73715	1.56798
2.36344	2.23608	2.17766	1.42832	1.74058	1.57083
2.3674	2.23763	2.17525	1.43333	1.74372	1.57388
2.37144	2.23932	2.17341	1.43921	1.74651	1.57707
2.37548	2.24113	2.17216	1.44589	1.74892	1.58033
2.37951	2.24301	2.17154	1.45328	1.75092	1.58362
2.38346	2.24495	2.17157	1.46129	1.75248	1.58686
2.38731	2.2469	2.17225	1.4698	1.75356	1.59002
2.39102	2.24885	2.17357	1.47867	1.75416	1.59304
2.39457	2.25076	2.1755	1.48778	1.75427	1.59588
2.39795	2.2526	2.17802	1.49697	1.75389	1.59852
2.40113	2.25435	2.18108	1.50613	1.75304	1.60092
2.40409	2.256	2.18462	1.51512	1.75174	1.60307
2.40683	2.25752	2.1886	1.5238	1.75003	1.60494
2.40933	2.25892	2.19296	1.53208	1.74795	1.60654
2.41158	2.26016	2.19763	1.53986	1.74556	1.60785
2.41356	2.26126	2.20255	1.54705	1.74292	1.60887
2.41526	2.26219	2.20766	1.55359	1.74008	1.60961
2.41666	2.26294	2.21293	1.55943	1.73711	1.61008
2.41774	2.26351	2.21829	1.56454	1.73406	1.61029
2.41846	2.26387	2.22372	1.56892	1.73098	1.61023
2.41881	2.26402	2.22917	1.57256	1.7279	1.60993
2.41875	2.26392	2.23462	1.57547	1.72487	1.6094
2.41825	2.26357	2.24005	1.5777	1.72189	1.60864
2.41729	2.26293	2.24543	1.57928	1.71896	1.60766
2.41583	2.262	2.25077	1.58025	1.71609	1.60649
2.41385	2.26077	2.25604	1.58069	1.71326	1.60512
2.41133	2.25922	2.26124	1.58065	1.71045	1.60358
2.40825	2.25737	2.26636	1.5802	1.70762	1.60188
2.4046	2.25523	2.27139	1.57942	1.70474	1.60003
2.40039	2.25282	2.27632	1.57838	1.70179	1.59805
2.39562	2.25018	2.28114	1.57717	1.69872	1.59597
2.39032	2.24737	2.28583	1.57585	1.69553	1.59381
2.38452	2.24445	2.29038	1.57452	1.69219	1.59159
2.37826	2.24149	2.29477	1.57325	1.68869	1.58934
2.37162	2.23857	2.29898	1.57211	1.68506	1.5871
2.36465	2.23579	2.30299	1.57118	1.68129	1.58488
2.35744	2.23322	2.30678	1.57053	1.67744	1.58273
2.35008	2.23096	2.31034	1.57021	1.67352	1.58067
2.34267	2.22908	2.31364	1.57028	1.6696	1.57875
[truncated: 3,001 more rows]

## Sheet: Fig1d
figure1d
M2R
[Cpd]/M	Ach			compound-110			DMSO
1e-15
3e-15
1e-14
3e-14	2320	2200	2240
1e-13	2000	1920	2000
3e-13	2000	1960	2360
1e-12	1800	2240	2120	1840	2000	2240	2720	2120	1560
3e-12	1720	1600	1760	2160	2040	2120	2040	2000	1800
1e-11	1480	1680	2080	1840	1880	1720	1880	2040	1520
3e-11	1720	1400	1680	1640	1720	1960	2040	2000	1840
1e-10	1800	1800	2080	1920	1840	1840	1680	1600	1440
3e-10	1840	1400	1640	1560	1920	1560	1280	1640	1520
1e-09	1320	1440	1400	1760	1280	1640	1720	1840	1520
3e-09	1040	1560	1080	1800	1520	1720	1840	1720	2000
1e-08	1280	1240	960	1440	1560	1480	1480	1320	1640
3e-08	1200	960	1000	1040	960	1080	1200	1480	1560
1e-07	840	880	720	1000	880	1080	1680	1560	1480
3e-07	1000	600	800	880	760	520	1120	1680	1480
1e-06	800	920	920	800	760	760	1160	1320	1360
3e-06				800	560	640	1400	1240	1280
1e-05				520	600	680	1360	1800	1480
3e-05				560	720	480	1760	2080	1640
M4R-cAMP
[Cpd]/M	Ach			compound-110			DMSO
1e-15
3e-15
1e-14
3e-14	3760	4120	3480
1e-13	2960	3120	3360
3e-13	2800	3240	3200
1e-12	2960	3400	3120	4240	3960	3600	3880	4040	3840
3e-12	2880	3000	3400	3640	3200	3440	3520	4440	3360
1e-11	3280	3600	2800	3800	2560	3240	3600	3160	3640
3e-11	2800	2680	2880	3240	2800	3640	3360	2960	2960
1e-10	2840	2640	2560	3400	3520	3760	3320	2680	3080
3e-10	2840	3040	2400	2760	3080	3200	3400	3480	2960
1e-09	2360	2480	2080	2560	2760	2800	2880	2920	3680
3e-09	1960	2200	1880	2680	2000	3120	2320	2760	3040
1e-08	1720	1680	1440	2480	2760	2360	3040	2760	2560
3e-08	1560	1680	1400	1600	1360	1480	3000	3040	2800
1e-07	1440	1480	1240	1440	1520	1360	3040	2680	2680
3e-07	1360	1680	1480	1280	1160	1160	2560	2720	2560
1e-06	1600	1600	1160	1240	1440	1240	3040	2320	2240
3e-06				1040	1000	1160	2960	2720	2600
1e-05				920	1000	1000	3000	2360	3040
3e-05				1040	640	560	2880	3000	2800

## Sheet: Figure9
figure9
cAMP assay
[Cpd]/M	WT			F186W			F186A			Y416A			W435A			DMSO
1e-15
3e-15
1e-14
3e-14
1e-13
3e-13
1e-12	8560*	8200*	8760*	9280*	9640*	8920*	8000*	8680*	8400*	8480*	7800*	9240*	7960*	7280*	8520*	11000*	12360*	12320*
3e-12	8600*	9160*	8000*	9720*	9080*	9000*	8120*	8000*	8720*	7680*	7600*	8120*	7320*	6840*	7000*	10280*	10280*	10480*
1e-11	8480*	9160*	9640*	8720	9160	9160	8200	7640	8400	7600*	7320*	7520*	6240	6600	7120	9280*	9800*	12040*
3e-11	8080	8040	8240	8240	8760	6880	7040	7200	7640	7040	6080	6960	6000	5880	5840	8640*	9840*	10240*
1e-10	8240	8880	8600	8040	8520	7480	6440	6400	6760	5880	7080	7280	4960	5560	5720	9000*	9320*	10600*
3e-10	7320	9080	8200	8280	7720	6880	4600	4920	5920	5440	5680	6120	5600	5440	5040	8360*	9000*	9880*
1e-09	7840	7320	6720	8520	7080	6800	4280	3880	4360	5680	5200	6040	4560	4760	5120	7160*	7560*	9640*
3e-09	8480	6120	6840	8720	7280	6160	3240	3200	3400	4720	5400	5680	5200	5200	5200	7320*	8560*	8760*
1e-08	5640	5120	5560	6840	6120	6040	3080	3000	2880	5240	5440	5200	5080	4880	4640	8400*	8960*	9040*
3e-08	4320	4160	4040	5440	5440	4480	2920	2920	2920	4120	4640	3800	5280	5000	5240	8160*	8640*	8320*
1e-07	3560	3960	3800	4800	5160	4320	3080	3120	3160	3640	3720	3680	5000	5000	5760	8080*	9400*	9440*
3e-07	3440	3320	3320	3920	4040	3560	3280	3240	2920	2840	3000	3280	5440	5280	4840	7920*	9000*	9000*
1e-06	3600	3480	3560	4120	3920	3680	3800	3760	3480	3000	3000	2960	5840	6120	5320	8960*	10320*	10600*
3e-06	3440	3400	3200	4160	4240	3480	3960	3520	4120	3160	2920	3000	6920*	7120*	6200	10040*	11880*	10920*
1e-05	3400	3040	3000	4160	4120	4120	3680	3520	3880	3160	2920	3480	6360	7680*	7560*	10600*	12000*	11840*
3e-05	2960	3000	2640	4080	3320	3360	3000	2520	3440	3000	2400	3160	6920*	6800*	7000*	12800*	13000*	12120*
pEC50 of compound-110
WT			F186A			F186W			Q184A			Y92A			N423A			D432A
4.219e-08	7.726e-09	5.868e-09	2.925e-09	1.132e-09	1.911e-10	2.042e-07	1.192e-08	2.124e-09	3.822e-08	2.928e-09	2.167e-09	4.103e-07	6.823e-08	5.432e-08	3.016e-07	2.811e-08	2.107e-08	2.546e-08	5e-09	1.195e-09

## Sheet: Fig 3
Fig. 3b
M4R Mutants, Gαi1-β3γ9 dissociationn
log [compound] M	WT																D112E								F186A																R394A
-11	6.41517	0.717306	2.96037	4.22061	9.82406	12.6626	-0.23345	1.70084	1.25172	0.129792	-1.09293	-2.09795	7.04852	10.5464	10.2909	8.56612	-2.77702	-2.32883	-3.18555	2.64509	-3.76297	8.46231	-8.28106	8.29608	-6.42666	9.03756	8.02013	-2.80019	-3.45262	4.66083	11.4056	23.7808	-4.33696	-2.70231	9.0481	0.84942	-3.44691	-6.69718	-1.31508	-2.11345	5.49955	4.70055	0.033273	4.08559	-10.6502	0.135222	9.80831	27.5774	-2.84526
-10	-7.79055	-0.115341	-9.95136	-6.38913	-10.1987	-2.36843	-0.10172	-2.38503	-5.88183	-10.0096	2.03878	-1.81978	-2.23301	-3.57883	-3.48991	-2.22618	-2.61299	-7.43911	0.292789	-10.8499	-6.80372	13.1804	13.1789	-12.2006	2.63998	-0.246577	-8.10954	-1.89055	7.23392	-10.6242	-19.5113	-10.6269	5.1228	8.1187	-4.38604	5.87814	-8.90806	2.31473	-3.39265	7.54145	-11.321	-3.93876	-2.66501	4.01533	6.49967	14.5276	-11.812	-7.44552	-9.94275
-9	3.71586	-2.24948	-7.6216	5.31257	-2.52633	5.92694	-3.33529	1.29157	-14.2347	-6.2537	-12.1571	-7.53168	-1.96632	-3.42868	-6.41869	-1.00591	13.1999	-5.33293	3.44008	6.57597	-7.55528	-5.14069	3.28237	-6.7753	7.61003	0.355003	6.74539	8.16142	1.70009	6.80241	-8.64186	6.7436	0.955381	4.46826	3.15658	-3.76512	-0.180545	2.94493	-5.16557	4.2468	12.4334	-3.51281	-0.830062	-18.485	-11.36	-0.339552	-2.79747	-3.53549	-0.650376
-8	9.64533	5.92276	5.17955	13.9697	1.34233	-7.17915	3.51015	9.79826	11.8414	8.63528	6.64212	11.5637	6.20388	2.57436	-0.823917	4.95488	-4.55437	8.13893	4.25784	-13.5302	-4.60037	6.43402	1.25518	11.4713	42.0598	37.9174	34.2172	39.5797	34.8053	29.2857	21.0678	38.4311	27.6284	22.862	27.9922	16.8618	12.0327	27.959	21.7638	20.6555	-4.53467	-2.5492	7.69444	2.36814	-1.72599	5.52881	-1.15691	-16.3789	11.4498
-7	41.4591	45.0387	35.3484	21.4585	28.9944	42.2547	36.5653	34.3073	59.9687	53.6062	50.2921	63.8723	50.4533	50.9874	39.0627	38.2336	11.4118	5.12636	4.96019	11.6967	6.47526	1.23453	-5.96653	11.7074	93.0991	88.8634	82.3422	71.5193	69.1458	74.6974	64.1562	74.2605	66.5595	66.7962	60.0675	56.9312	60.9739	70.3702	59.4174	63.8709	27.5315	23.3436	31.8603	31.0039	21.4562	12.6871	27.7727	5.9674	16.4287
-6	65.5797	67.1907	73.8186	76.173	69.3026	89.133	80.0636	77.366	88.5911	86.8347	89.6459	83.5964	87.3367	80.8593	75.8793	80.5084	17.1574	30.2288	16.9882	29.6943	19.2611	22.4903	39.9748	44.982	98.6873	106.056	97.9222	97.0589	81.2182	98.6145	87.614	74.1553	90.9955	93.0176	85.436	90.8013	82.4541	86.9971	88.2854	90.2752	53.2421	50.2497	56.9368	60.6499	54.5844	54.6696	36.8084	48.9737	48.4921
-5	85.5771	69.1209	94.5691	85.7842	105.866	91.5166	96.6531	97.2059	105.102	101.809	99.2025	111.141	97.2552	95.7579	91.9798	88.4215	69.078	65.6088	72.2415	59.1854	62.0369	30.2954	63.1904	52.0012	113.003	105.624	92.6639	101.155	98.2802	101.022	98.8486	93.0995	96.1917	98.3095	91.2397	95.3787	90.2184	98.242	94.6845	93.1047	84.8984	77.0019	86.5022	86.061	66.996	85.8354	62.6751	61.7177	68.051
-4	86.0608	87.7835	101.32	104.48	96.0851	88.7769	96.6818	99.0321	115.903	108.198	120.028	108.515	104.036	101.304	95.3812	101.463	80.734	52.6498	89.0121	83.6454	62.4215	39.5683	62.9373	69.0544	93.7242	107.627	97.4215	97.1028	78.9954	101.795	80.2222	101.945	102.866	100.821	98.5726	98.9482	95.4069	96.6259	86.8852	98.8537	76.3863	76.3606	84.7513	108.059	66.7018	87.8618	80.8875	62.7654	83.7076
Fig. 3d
Gαi1-β3γ9 dissociationn
agonist activity
log [compound] M	Iperoxo								compound-110								Ach								LY2119620
-14	-1.80758	0.60085	3.14341	6.40972	4.26004	6.14541	2.70876	5.19887
-13	-3.7769	8.04464	-3.41682	10.9482	-3.1704	-6.25556	-7.22113	0.256676
-12	0.509808	-7.87243	-2.45184	-12.9459	-1.55515	2.43705	2.87309	-0.567024
-11	17.9179	17.1965	23.7608	-1.35709	14.0558	10.6957	9.38731	7.61497	5.65272	4.53079	3.30807	2.30305	7.04852	10.5464	10.2909	8.56612	-9.72778	9.18249	-8.23528	-3.40691	-1.92613	3.56546	-4.61712	0.694482	9.5825	13.5643	-0.281702	0.772909	8.0363	9.41609	7.85764	14.0461
-10	65.4289	53.9687	57.7354	63.3713	58.0618	58.8372	54.8015	52.8716	-1.48083	-5.60857	6.43978	2.58122	-2.23301	-3.57883	-3.48991	-2.22618	-4.32825	-2.41145	-5.58675	11.7022	-4.83372	6.00479	-1.61975	5.94565	-6.99997	-1.37945	-1.46538	-4.55148	-5.30632	-0.893896	-9.89546	-6.65507
-9	88.5951	82.1744	84.5078	77.8592	90.0803	88.8044	88.1406	83.4694	-9.83365	-1.8527	-7.75611	-3.13068	-1.96632	-3.42868	-6.41869	-1.00591	0.807964	15.2551	-10.9549	14.2327	-5.55908	6.2804	-8.68673	3.20157	-10.3796	-0.386357	-5.33442	2.62757	-2.66524	3.58575	-8.01361	-0.325687
-8	98.6084	98.2589	103.508	91.5395	99.7903	95.1399	99.3533	100.859	16.2424	13.0363	11.0431	15.9647	6.20388	2.57436	-0.823917	4.95488	22.7514	41.7583	16.612	36.7075	15.4186	25.7663	13.8329	17.5718	7.31858	8.02444	17.8135	15.8198	11.4092	7.23309	-4.19546	-2.01776
-7	108.82	106.983	103.792	117.262	102.201	106.955	100.126	105.946	64.3697	58.0072	54.6931	68.2733	50.4533	50.9874	39.0627	38.2336	63.9405	77.1844	65.4997	79.3394	61.2072	67.287	58.3738	65.2758	42.4352	49.9863	41.0014	44.9781	43.5159	51.5528	27.1221	26.5827
-6									92.9921	91.2357	94.0469	87.9974	87.3367	80.8593	75.8793	80.5084	87.6095	95.4259	91.3292	98.4188	87.8891	92.4407	82.8057	89.4469	74.3672	68.8713	75.1661	78.2315	77.2595	85.3774	68.2697	74.2383
-5									109.503	106.21	103.603	115.542	97.2552	95.7579	91.9798	88.4215	89.7854	100.164	97.5491	89.9349	94.1814	102.705	94.1216	101.256	94.143	89.6213	99.3765	89.6746	96.7727	94.0547	88.8194	96.9302
-4									120.303	112.599	124.429	112.916	104.036	101.304	95.3812	101.463	104.27	110.709	109.138	99.2444	103.211	108.804	102.674	102.054	63.9912	70.0819	71.2578	69.8759	84.8875	82.9644	87.7909	91.2783
compound-110 cooperates with acetylcholine (Ach)
log [compound] M	Ach								Ach + compound-110 (30 nM)								Ach + compound-110 (100 nM)								Ach + compound-110 (300 nM)								Ach + compound-110 (1 μM)								Ach + compound-110 (3 μM)								Ach + compound-110 (10 μM)
-11	-10.1407	9.10648	-8.62157	-3.70719	-2.20003	3.38938	-4.93896	0.467264	9.50422	16.546	17.5458	25.3006	0.189949	12.6611	16.0404	22.4288	32.2641	38.5396	33.6294	40.4562	31.141	32.977	41.3035	36.1399	73.7165	63.1826	77.8139	65.7426	61.2296	49.9259	62.1633	52.6848	76.47	77.8165	99.2777	78.3485	75.005	81.4046	74.8744	76.8041	94.3108	95.4677	90.5927	91.083	92.6573	96.399	88.9996	91.1014	97.631
-10	-4.64494	-2.69399	-5.92586	11.6711	-5.15942	5.87217	-1.8882	5.81198	11.0695	6.658	25.4404	4.74315	1.45437	4.76964	13.4023	1.88137	29.4955	28.7193	29.0727	35.2664	22.7367	28.3275	21.8952	27.139	62.2539	55.6405	67.1505	57.1187	48.4522	58.7315	45.9073	58.2203	79.8615	82.5381	81.1187	75.8727	77.6071	76.0426	69.878	73.2923	89.1444	84.6238	87.5211	94.5199	90.2353	86.9291	86.9848	91.2037	89.4046
-9	0.582768	15.2872	-11.3896	14.2466	-5.89769	6.15268	-9.08106	3.01901	6.82907	14.6835	31.0946	14.5789	8.69688	10.4442	8.09487	6.85631	30.43	35.7326	18.7774	36.4439	23.9718	29.003	25.9696	20.8474	59.3941	61.6957	60.8169	61.7717	53.2691	55.8935	50.6362	52.9488	69.399	80.4439	78.7996	80.348	71.8181	80.8617	63.1676	67.1645	90.3754	83.1704	87.2106	84.2851	87.8076	87.3143	79.4353	85.512	96.4549
-8	22.9171	42.2626	16.6683	37.1218	15.4537	25.9857	13.8398	17.6453	36.409	31.4622	40.0571	27.4181	23.7248	23.8811	27.5447	22.7743	39.4712	44.1066	42.6854	48.7548	39.2063	39.8399	30.2388	31.543	71.0099	66.8422	69.4471	66.1845	60.1522	58.8334	57.9964	52.2314	81.6863	86.5854	77.8609	82.5414	74.6889	71.9716	70.1503	75.5794	88.4972	86.733	91.7413	91.1301	85.4881	86.6081	83.8732	84.0219	89.8287
-7	64.8399	78.3197	66.4268	80.5131	62.0579	68.2461	59.1741	66.199	58.4617	65.1678	69.608	71.3328	62.7697	64.4535	58.729	61.5247	59.3449	61.9894	67.6648	63.6089	60.82	65.8735	59.8901	56.6534	74.8641	71.7612	80.6571	86.1307	70.2844	73.7036	68.1591	67.5682	81.0063	81.5238	77.6066	86.6218	85.6891	75.7998	77.8173	73.931	95.025	93.6935	92.8633	88.0789	89.4286	88.6254	82.6755	82.6409	96.3216
-6	88.9306	96.8862	92.7165	99.9324	89.2151	93.8478	84.0412	90.8007	90.1887	86.2426	89.1285	80.8602	87.1042	85.6828	90.8387	87.4431	88.8543	82.412	89.4911	80.8595	82.4771	82.5594	79.7042	85.7947	88.701	86.3032	93.386	91.1266	87.0603	90.3009	86.9143	89.6506	98.0245	91.1431	82.9222	96.4211	92.4292	90.4341	91.2147	87.9483	91.9842	97.5712	93.8209	90.3559	93.6692	88.5466	87.8716	90.7019	104.722
-5	91.1452	101.708	99.0472	91.2973	95.6195	104.295	95.5586	102.82	92.6592	89.1836	91.8481	92.1804	96.8902	87.9688	100.076	89.1551	92.1389	93.9473	88.8559	88.537	93.6615	92.4285	91.5078	92.6813	82.8575	97.3559	89.4791	99.5671	90.446	96.9314	89.7315	95.8261	97.0808	98.5064	91.9781	95.8499	97.0905	101.96	95.1301	98.4877	106.305	106.184	102.502	102.032	100.526	96.475	97.1545	96.6852	104.727
-4	105.887	112.441	110.842	100.773	104.81	110.502	104.263	103.632	86.9297	94.7207	97.2557	94.215	97.8958	93.7592	105.154	99.2701	98.4536	107.545	106.286	112.408	100.492	99.7149	101.953	99.7381	109.87	112.489	106.185	113.211	98.2314	103.556	101.205	102.048	109.757	108.349	106.101	110.103	104.353	107.214	106.735	108.671	114.028	109.228	112.135	117.152	104.535	103.092	104.356	102.688	112.741
LY2119620 cooperates with acetylcholine (Ach)
log [compound] M	Ach								Ach + LY2119620 (30 nM)								Ach + LY2119620 (100 nM)								Ach + LY2119620 (300 nM)								Ach + LY2119620 (1 μM)								Ach + LY2119620 (3 μM)								Ach + LY2119620 (10 μM)
-11	-0.59964	3.28266	-0.156009	1.86489	7.30634	5.18406	5.59302	7.89441	23.9595	20.5649	9.71792	2.50168	25.9554	25.529	6.62028	2.90674	28.6207	41.0014	34.2359	43.1109	44.7692	50.357	14.567	15.9134	36.4182	48.0052	37.5025	45.9747	50.8015	58.209	38.2514	39.0935	71.7468	65.5928	71.687	81.1696	62.7421	65.8985	63.642	61.0639	86.3141	85.2524	85.0378	84.5285	73.5539	72.4664	63.8431	66.7424	89.1115
-10	-11.1404	0.910502	-5.74875	3.29647	-4.86647	4.69237	-13.6303	-3.53887	11.3642	14.1378	15.072	2.53491	23.3948	12.757	7.16378	7.16709	20.706	13.0097	25.3765	37.1364	35.0535	37.1435	14.5683	20.5892	43.7067	54.3073	42.4612	35.4253	46.9365	51.3854	32.1946	39.7491	63.048	65.8595	66.71	67.3956	70.6591	70.3948	67.5639	58.7758	78.5134	75.0673	81.4714	82.6005	74.7416	73.9243	63.8232	63.9519	82.3255
-9	-0.237568	6.03751	1.82827	-11.7938	2.62677	-0.639697	-10.1238	-6.91199	33.2484	28.5537	22.1153	21.5239	26.8551	27.1728	4.61354	9.43531	44.8509	45.988	33.707	33.2899	36.8707	41.6524	20.0915	21.0703	66.3376	64.8461	56.0087	63.4236	49.4437	58.3567	31.535	37.4969	76.4499	78.8426	84.4675	88.7507	78.6961	79.3822	74.5942	69.797	89.1314	85.005	89.397	91.5949	83.7059	88.9543	76.5113	76.9493	92.4784
-8	38.5049	33.1711	29.9649	34.6781	22.6698	18.6052	7.23677	7.25137	57.4255	55.1178	51.0501	54.6375	51.3879	54.073	34.1898	37.0493	76.3539	76.2701	74.3671	65.1726	69.5703	74.1378	52.7821	45.8116	86.0886	90.8304	79.0951	83.954	71.5781	79.3646	62.9236	64.6543	94.2398	96.5881	101.527	97.5606	95.1326	97.301	92.6576	87.9984	97.3341	97.8025	105.524	109.434	98.672	96.8232	91.4631	87.8358	97.4888
-7	64.6593	72.9663	63.0365	75.0066	66.7981	66.1536	52.1643	57.0272	82.7855	82.9814	78.5099	87.3985	83.9095	81.6976	68.9761	69.6928	88.0839	94.5986	92.4853	97.2419	95.5267	93.1415	81.8315	81.9967	93.4834	110.196	103.706	112.563	91.4194	108.633	78.2098	93.1721	100.721	93.6387	112.814	103.044	104.735	96.2267	97.5496	94.9695	103.804	99.7965	106.414	110.903	102.047	99.6935	91.0503	96.0214	99.8641
-6	88.9478	92.3392	98.0442	96.1297	85.4017	88.2675	78.2334	82.8063	99.3107	97.4205	106.338	98.0163	97.3406	95.5254	89.3402	90.7849	96.1829	97.1564	105.63	107.831	99.8478	98.3576	92.8998	87.7011	98.662	104.652	110.384	107.742	98.2444	105.554	88.284	95.7389	103.52	95.1675	109.31	96.1094	107.355	104.374	102.29	97.4322	99.7373	102.118	102.892	108.798	98.0695	99.9288	92.5965	94.2449	103.995
-5	96.6906	97.6195	104.154	108.501	93.6365	101.675	89.0548	97.6877	99.0879	110.208	111.175	106.709	99.7686	104.315	95.1574	92.7943	111.655	110.591	120.627	108.926	103.24	102.744	97.9538	97.1741	98.6569	108.531	105.512	115.153	103.24	113.386	93.4077	104.297	97.3877	100.857	116.233	110.923	104.722	104.721	98.9147	95.8203	99.5446	104.887	114.375	116.586	101.889	104.14	97.2438	93.8905	110.817
-4	107.108	104.779	109.865	114.569	110.894	107.946	103.613	104.274	111.791	118.088	127.456	115.668	117.191	115.081	108.068	105.744	119.769	115.494	122.789	134.192	115.107	111.606	110.795	102.417	111.813	109.853	117.719	119.514	106.453	116.217	99.2574	102.41	99.8977	109.217	116.343	127.564	109.084	114.636	113.064	111.988	99.7392	101.264	118.478	112.755	114.053	118.594	110.053	110.071	101.585
β-arrestin2 recruitment
agonist activity
log [compound] M	Iperoxo								compound-110								Ach								LY2119620
-14	0.161323	-0.133304	-0.143369	1.95654	3.22522	1.57847	3.55886	1.56697
-13	1.07046	1.4198	1.29991	2.11807	-0.0568463	1.01256	0.293136	1.19871
-12	1.63867	1.75652	0.0431142	1.68864	0.301008	1.21749	2.50364	-0.878676
-11	-1.11259	1.6078	0.282128	0.820567	1.44219	0.965744	3.6259	1.82154	0.136069	0.72392	2.08918	0.877038	1.79796	2.74045	5.32726	2.41717	1.22619	0.0953827	1.69914	-0.949714	2.48038	2.97347	2.98655	2.20243	-0.020712	-0.314065	1.95298	3.63627	1.60887	0.596129	1.94122	3.06227
-10	7.94649	4.45025	8.37972	8.39942	8.9769	7.37384	9.89694	7.76222	2.13392	2.27843	1.82784	1.66106	0.408157	2.10068	1.80988	3.56663	1.96276	-2.88877	1.0911	-1.1861	0.959502	0.61101	1.74964	-0.96321	2.02727	0.807256	1.01383	1.53088	1.9085	-0.00213018	-0.284613	1.45788
-9	44.636	46.1428	55.9252	58.532	59.5977	59.0214	70.1296	65.9457	1.83509	1.51941	2.29799	4.70521	1.27575	2.01122	2.86413	2.52502	4.21736	2.70915	7.76117	3.31446	3.37502	4.7409	2.67271	7.09858	3.31995	0.208213	3.97498	-0.101093	1.2633	0.645068	3.1171	0.987729
-8	99.2458	97.0712	99.3273	98.3476	106.25	95.4965	107.925	100.184	11.6027	14.3932	11.11	14.9789	9.09861	8.16757	8.99816	10.9133	39.1026	31.9263	40.6506	33.886	25.7139	25.0398	28.9559	25.4346	3.93818	4.47279	7.40443	4.76018	3.84311	2.88429	5.44042	2.0123
-7	91.7945	93.4739	93.3926	94.9488	96.4713	88.973	93.6805	86.9751	54.2745	54.788	59.8807	58.1906	40.3942	36.9749	39.9035	40.7294	78.3652	79.0835	79.8568	76.051	75.2882	74.7722	73.9706	71.3597	16.2768	17.4708	18.8436	19.072	10.6477	10.392	12.1159	16.3076
-6									94.7492	98.0897	96.9581	99.8828	83.6364	85.6753	81.0655	85.2767	95.6415	93.039	93.5292	88.1304	91.1555	92.8043	83.2994	85.0814	48.3852	50.0275	53.6654	56.7459	33.1288	36.4078	43.1832	47.4054
-5									106.687	109.942	105.845	108.868	110.331	102.813	106.164	95.8463	101.651	88.8876	96.987	89.5054	99.0886	97.8653	95.036	95.5072	65.4312	74.0522	65.7538	74.3691	56.9673	57.0013	69.8303	70.4253
-4									89.9819	99.8898	91.8705	98.8663	96.7366	91.2075	89.2391	87.5785	99.2683	93.7279	100.677	95.1471	99.8491	99.3029	92.8468	95.3401	37.7971	37.0665	44.0301	42.216	31.8135	28.8711	46.7281	41.7088
compound-110 cooperates with acetylcholine (Ach)
log [compound] M	Ach								Ach + compound-110 (30 nM)								Ach + compound-110 (100 nM)								Ach + compound-110 (300 nM)								Ach + compound-110 (1 μM)								Ach + compound-110 (3 μM)								Ach + compound-110 (10 μM)
-11	0.453377	-0.749707	0.956558	-1.8616	1.78773	2.31234	2.32626	1.49202	24.5479	23.7299	22.4735	24.7873	19.0533	16.5597	17.3674	14.5256	43.2882	44.7764	42.4186	48.2729	31.5962	33.4678	32.4055	38.6307	74.3341	72.9713	78.275	73.7663	61.801	62.3931	62.0039	61.8096	89.5069	88.4516	91.2774	92.1381	83.5722	85.633	78.0706	83.2177	100.342	96.3329	97.5118	98.8139	99.949	104.966	90.8385	96.3174	106.759
-10	1.23702	-3.92459	0.309653	-2.1131	0.169644	-0.201123	1.01029	-1.87596	23.5971	27.9243	19.1691	28.1559	17.6543	20.5563	16.4019	18.3815	45.6869	52.4039	47.6455	56.392	32.952	30.8425	33.7679	32.1873	78.3613	77.2701	82.6162	80.8641	62.7937	62.631	61.5977	61.1346	103.205	97.2076	106.422	101.791	81.0321	81.3653	80.8607	78.604	117.076	109.398	116.417	105.602	102.208	102.012	93.1996	95.2795	114.394
-9	3.63573	2.03112	7.40605	2.67512	2.73955	4.19274	1.99235	6.70111	27.272	34.8457	26.3759	32.9693	17.8956	24.0348	16.6758	19.5083	52.5233	54.0936	55.3497	56.712	33.7146	33.4014	35.6597	36.1218	83.699	79.0927	86.9181	79.4766	58.4729	59.7081	61.9936	62.1652	96.1314	100.577	96.6036	104.193	80.1711	81.8799	80.7976	79.2697	109.129	112.625	109.537	110.377	99.1764	97.9756	92.1017	94.7699	115.212
-8	40.7507	33.1158	42.3976	35.2006	26.5062	25.789	29.9554	26.2091	56.452	61.8495	53.6018	62.6725	45.7152	39.3735	44.1748	40.7251	65.2856	67.2186	64.7389	69.2156	48.5331	57.1548	48.0565	57.2053	84.6573	87.5053	87.0439	89.3688	67.0825	67.8373	71.5073	69.5235	98.4241	104.65	99.7766	102.694	83.384	82.2197	81.4468	79.6584	113.101	114.33	112.846	109.166	101.751	103.649	96.8942	97.131	117.43
-7	82.5228	83.287	84.1098	80.0607	79.2491	78.7002	77.8473	75.0696	85.0618	92.037	66.6014	93.2782	85.3009	84.3248	79.8983	79.9562	80.857	93.2908	61.9054	89.7657	84.7199	87.5233	73.9149	82.8827	102.548	101.294	100.429	102.448	95.1821	97.4731	85.6521	92.2485	99.8884	103.492	103.659	105.991	101.472	95.1279	89.8978	90.0301	111.819	109.98	107.873	108.525	104.233	107.813	97.3698	98.5307	117.569
-6	100.903	98.1345	98.6561	92.9122	96.1306	97.8848	87.7724	89.6683	109.652	113.909	101.9	109.975	114.844	114.417	101.188	98.3332	114.342	108.391	107.759	107.57	116.744	117.243	101.828	108.026	113.843	111.76	117.113	115.654	121.781	108.342	109.558	100.55	113.161	115.806	113.057	117.455	106.333	115.056	100.787	107.825	118.185	122.299	114.992	120.218	109.704	109.674	101.409	101.196	120.959
-5	107.296	93.7177	102.335	94.375	104.571	103.269	100.259	100.76	108.32	114.813	102.093	110.386	115.185	119.507	105.495	106.856	116.739	113.495	112.976	107.619	118.059	118.962	106.498	111.893	98.3495	120.108	93.0505	117.914	117.43	117.545	112.82	104.494	115.637	121.838	116.958	121.488	113.748	110.904	100.495	99.7226	122.229	131.798	121.404	131.787	116.46	119.301	105.39	112.278	121.366
-4	104.762	98.8674	106.261	100.377	105.38	104.799	97.9301	100.583	111.342	116.936	104.706	113.032	121.687	116.328	103.574	103.909	109.953	117.618	112.758	116.23	125.308	116.359	113.308	104.406	112.569	113.736	112.453	115.483	114.846	115.078	104.081	107.18	116.315	116.741	115.761	118.995	115.768	110.413	106.387	104.127	118.054	118.466	115.592	121.926	103.926	110.899	92.4201	99.5158	116.638
LY2119620 cooperates with acetylcholine (Ach)
log [compound] M	Ach								Ach + LY2119620 (30 nM)								Ach + LY2119620 (100 nM)								Ach + LY2119620 (300 nM)								Ach + LY2119620 (1 μM)								Ach + LY2119620 (3 μM)								Ach + LY2119620 (10 μM)
-11	-2.47594	-3.82942	0.816906	0.986791	-1.91228	-1.60093	2.74993	1.33231	4.95748	3.79409	6.32947	2.52646	2.38424	2.7914	4.44917	5.85302	16.4428	17.0488	19.3063	20.8606	5.06879	7.8002	10.7379	10.1779	34.6497	30.2834	37.2111	32.4784	14.7865	19.0757	20.7777	26.643	57.6375	49.5738	57.4728	52.3308	34.7613	28.7611	46.1551	38.7102	72.4929	63.513	76.0558	70.3841	43.3262	40.3782	57.3531	54.2299	72.9631
-10	-0.287791	2.22908	4.68814	3.12707	-3.47219	-2.86302	0.176198	-1.60879	6.34812	7.32	6.36559	9.2563	0.164127	1.48974	2.20046	1.32279	16.0369	15.3151	18.1947	17.3359	6.7672	5.71337	8.95505	8.05726	26.3788	36.9965	27.2146	37.4505	14.044	15.6008	16.5789	23.2064	50.0554	44.5843	54.9058	49.1672	33.697	31.4134	46.8665	41.3676	67.6349	65.3725	69.9253	72.9618	39.7315	41.7944	59.2524	57.4145	67.8465
-9	5.8336	6.61825	6.89932	8.48446	1.15131	1.30334	2.09247	4.80172	14.5705	15.0621	15.4725	18.3298	6.41939	6.19551	10.198	9.70568	28.3525	33.1576	33.1084	36.3977	17.4846	20.3753	22.1953	23.7485	54.1916	54.0401	57.4059	59.2613	33.7241	36.4253	41.194	42.241	68.2095	60.919	74.678	64.3578	62.8001	57.1009	71.2826	71.055	79.4575	84.0068	81.2554	86.5124	64.5683	69.9155	81.0344	78.3887	84.7285
-8	29.9533	32.7074	33.6167	37.5896	20.7595	20.9282	25.6531	29.4994	67.7007	74.0622	73.9209	76.6083	51.7068	51.0976	59.4017	60.4752	86.435	87.717	91.8538	88.0668	73.2852	75.3023	79.2293	85.3137	106.423	96.3682	107.915	95.8347	90.6733	91.219	98.6027	95.3196	105.56	109.17	103.142	108.493	112.391	105.725	115.886	107.901	109.601	102.097	109.364	101.852	106.586	105.516	118.126	115.804	101.373
-7	81.3069	85.0672	87.9237	88.5069	70.5871	71.7607	74.1845	81.2546	94.6831	95.8308	99.8959	101.829	84.8783	93.31	89.8101	100.085	103.003	108.602	108.905	110.18	100.136	104.262	108.045	106.724	108.671	101.471	111.328	101.444	104.021	101.715	109.536	106.277	114.784	120.499	112.91	115.94	108.165	105.884	111.562	106.306	107.802	114.672	103.15	111.158	98.5947	98.0689	108.869	112.271	110.345
-6	94.4716	91.2915	95.923	90.2058	100.541	98.3771	106.079	102.111	98.0947	102.279	102.405	103.526	98.3761	98.9946	105.287	105.936	111.215	105.269	113.564	109.969	108.267	105.185	109.495	110.406	118.427	113.57	118.14	115.297	106.845	105.083	109.42	109.821	120.412	120.711	117.525	119.537	112.007	111.789	110.407	115.268	121.646	118.947	119.419	117.496	114.006	105.152	120.105	112.825	120.771
-5	101.415	99.1752	103.025	104.492	98.1876	96.2799	100.622	99.3089	106.157	101.739	105.196	97.5616	108.821	108.207	114.493	109.812	117.265	113.386	116.047	116.201	111.966	113.742	116.661	114.456	131.431	117.442	133.738	114.146	115.353	110.953	123.325	118.182	123.624	124.128	116.884	126.009	116.123	115.461	119.081	127.188	126.682	124.644	123.099	126.114	116.257	109.707	122.041	116.818	120.091
-4	100.097	97.5601	108.725	100.658	97.2337	92.2697	104.776	96.4006	109.663	112.07	114.64	113.489	106.276	108.48	112.29	109.805	113.589	125.261	118.076	130.755	110.73	114.69	117.825	124.287	134.228	126.539	138.41	130.502	116.835	111.604	123.181	114.187	124.591	125.546	123.295	128.126	118.426	128.379	122.938	140.893	125.039	117.565	128.786	119.085	116.546	111.184	126.389	118.945	110.006
[truncated: 55 more columns]

## Sheet: Fig 5
Fig. 5a
intraperitoneally injected (i.p.) 1mg/kg
	Plasma (ng/ml)			Brain (ng/g)
30 min	485	954	845	767	484	593
120 min	193	326	279	135	203	149
Fig. 5b
	Saline								MK801								MK-801 + compound-110 (0.015625 mg/kg)								MK-801 + compound-110 (0.0625 mg/kg)								MK-801 + compound-110 (0.25 mg/kg)								MK-801 + compound-110 (1 mg/kg)								MK-801 + haloperidol (1 mg/kg)
-25	501.809	553.765	843.633	949.074	948.97	756.655	553.397	1097.5	638.934	947.354	572.957	914.055	757.98	800.613	840.438	1006.24	670.346	688.971	742.352	98.7136	219.187	804.232	752.721	543.573	726.218	720.082	900.331	638.044	95.7993	140.732	475.777	649.279	870.579	386.293	457.616	1113.79	586.447	608.013	490.954	1030.83	734.709	303.928	510.043	537.514	270.498	80.6959	578.572	698.161	119.175
-20	394.512	397.121	404.819	779.333	502.087	338.282	423.134	556.615	716.95	820.523	567.302	763.396	743.762	704.275	863.464	942.845	420.16	341.283	414.053	105.47	207.004	495.696	579.933	505.534	536.863	405.959	567.343	367.85	172.082	39.6338	595.819	389.433	356.081	200.512	140.596	430.606	585.604	346.023	238.036	738.608	288.265	119.859	338.161	174.055	125.061	38.843	260.18	416.751	94.6298
-15	262.263	334.768	487.26	1123.66	419.905	365.585	412.001	585.245	718.185	783.303	535.354	602.861	786.294	798.739	1051.57	844.111	388.844	381.051	351.342	214.02	251.026	471.26	477.24	459.831	435.799	272.891	498.806	345.283	286.932	110.011	495.852	403.526	351.847	260.024	109.048	364.611	441.416	454.467	425.51	982.282	136.772	159.908	316.103	486.977	89.094	195.192	229.496	615.356	30.3142
-10	420.615	367.154	513.768	587.219	362.955	259.053	540.029	402.927	667.065	685.126	522.168	831.542	692.566	558.089	825.345	795.706	602.899	447.287	353.144	366.958	402.294	460.714	484.856	439.184	472.856	149.616	578.725	300.457	242.897	591.676	251.868	499.707	246.903	223.956	175.25	430.25	436.841	328.918	219.738	623.43	290.222	191.386	355.403	450.769	206.171	163.025	492.042	665.708	28.373
-5	358.315	386.489	585.283	668.254	99.252	405.685	565.052	669.999	533.558	661.5	375.858	561.601	606.776	696.266	1009.1	715.416	352.941	453.484	408.443	458.579	402.326	331.526	331.795	526.351	432.82	261.121	370.214	363.558	399.034	281.717	624.847	539.088	441.252	154.746	141.415	352.89	269.868	195.367	351.265	700.32	231.154	204.209	446.998	444.607	383.902	296.501	386.74	568.361	36.31
0	346.109	556.34	695.887	940.048	570.024	503.23	804.488	660.063	554.945	616.707	348.439	323.696	639.456	648.539	991.959	776.623	478.19	314.768	424.996	801.922	283.29	380.38	348.604	452.942	372.739	236.786	462.874	448.658	271.241	558.715	362.776	431.337	171.888	110.653	40.7381	365.204	635.095	384.011	345.29	657.48	294.005	117.908	363.019	526.139	159.233	412.328	158.708	296.257	87.9032
5	328.11	193.926	293.315	736.251	114.738	253.327	381.65	665.143	819.249	386.177	297.66	1580.99	869.251	229.523	978.104	492.717	569.682	346.596	360.368	666.902	446.563	575.153	467.985	537.649	378.103	369.131	337.088	989.251	404.148	212.429	400.944	114.964	27.7396	97.9179	5.9814	516.883	504.446	258.126	477.059	974.034	415.004	249.462	456.493	723.965	174.983	418.301	236.804	293.133	3.17201
10	382.902	499.794	480.785	465.33	16.0283	329.089	334.868	458.309	410.327	288.123	392.318	851.056	591.463	232.325	947.216	342.978	540.185	391.882	298.391	447.632	466.603	413.474	411.088	442.983	486.46	165.443	255.806	827.218	307.003	98.0084	169.909	84.0693	0	170.126	0	146.194	321.371	280.6	218.908	838.07	307.58	159.511	325.016	278.655	119.65	272.512	365.565	266.43	24.8555
15	384.871	363.737	370.327	780.15	560.137	460.455	710.978	537.494	551.264	293.029	1101.85	1408.14	433.934	123.086	1181.68	566.031	1035.6	720.566	382.012	801.107	1049.87	370.539	652.708	415.426	826.069	392.474	189.851	827.042	248.245	1015.58	315.586	151.744	2.22221	197.548	16.264	367.767	769.054	297.159	535.311	1366.8	396.194	215.403	242.501	324.395	159.146	433.935	254.729	100.601	2.59792
20	506.337	298.684	498.333	558.442	409.406	403.39	364.053	378.147	809.867	533.938	2484.49	2109.08	547.375	498.42	1471.66	1249.65	1671.63	1224.12	1005.42	1317.83	1281.24	698.401	1320.97	390.527	893.196	666.488	100.318	1314.45	668.783	915.582	798.545	929.808	3.10214	502.623	12.9317	496.195	1140.71	806.61	786.595	1775.68	591.444	425.177	426.8	707.351	208.717	675.49	260.866	284.43	126.034
25	506.635	244.121	468.574	505.902	1.82056	324.983	198.918	186.519	1176.22	1057.58	2990.63	2333.73	591.829	1085.86	2018.47	1657.47	1746.61	1785.54	946.09	1719.43	1548.63	781.966	1745.72	587.451	963.741	949.808	342.868	1643.66	960.055	1306.96	858.884	908.67	7.55204	799.456	39.8593	757.951	886.714	978.472	901.243	1620.06	921.575	320.059	592.259	569.059	415.767	841.858	579.948	815.802	149.851
30	322.516	363.231	495.348	752.285	0	459.861	469.108	719.77	1665.88	1853.76	2762.91	2335.26	742.954	1536.89	1705.53	2291.88	1797.28	2099.88	1318.03	2022.3	1971.82	949.723	1981.71	390.755	1375.51	1035.43	534.023	1851.59	1258.35	1237.01	960.35	1095.69	33.293	939.724	46.4732	859.258	999.344	1093.66	1173.37	1813.92	1308.44	423.024	627.598	688.402	688.297	801.676	669.408	975.255	151.087
35	344.648	358.478	506.404	436.588	0	521.324	531.464	538.034	1785.03	2087.49	3602.12	2270.67	640.262	1622.92	1210.66	2406.44	1831.57	2291.21	1338.54	2084.48	2106.71	1228.47	1669.08	77.875	1757.81	1015.54	591.972	1574.09	1304.1	1421.56	1182.06	1132.31	240.985	1056.48	0	814.407	868.985	1182.12	909.508	2156.32	1311.19	523.285	734.747	709.724	641.361	818.805	724.433	1254.1	303.337
40	376.458	416.654	333.972	591.865	10.2934	562.477	513.663	897.668	2043.14	2363.11	3374.07	2392.51	1004.29	1651.2	1473.62	2821.5	1527.75	2365.18	1100.37	1833.25	1994.88	1227.98	1704.05	331.092	1769.02	997.089	767.1	1742.65	1382.92	1512.78	1352.06	1084.23	193.915	1238.34	12.7438	931.787	861.865	659.612	1026.11	2061.66	1294.36	702.93	939.705	887.127	668.296	804.107	852.291	1075.36	369.701
45	375.173	333.393	296.447	567.897	307.15	484.44	438.66	592.004	2106.24	2573.67	3223.07	1805.96	981.913	1678.13	1474.89	2678.82	1445.28	1831.91	1108.74	1197.66	2252.64	877.541	1719.12	49.629	1351.56	925.681	597.735	2112.7	1596.86	1494.06	1305.45	1378.37	433.05	1268.74	64.1145	923.451	1016.01	1049.8	1086.57	1368.45	1095.48	465.088	771.514	614.873	702.962	1017.83	715.76	1355.29	257.001
50	359.48	333.422	361.411	683.066	481.677	498.089	699.176	546.437	2025.24	2322.44	3105.62	2488.24	941.299	1844.05	1395.56	2246.88	1486.93	1754.44	1171.3	1502.91	2210.44	824.211	1662.38	57.9562	1241.56	772.864	483.24	1513.09	1349.25	1354.84	1140.68	786.016	516.301	1254.99	334.407	1487.25	953.347	1217.24	1000.32	1746.83	1029.06	434.924	656.953	649.786	807.639	844.785	916.809	1481.09	161.085
55	467.285	398.027	469.012	649.437	262.868	424.412	422.953	307.342	1884.26	2503.86	2854.62	2600.71	831.063	1792.29	1638.09	2656.8	1600.32	1761.12	1267.75	1672.97	2198.28	428.484	2037.49	64.4209	1619.68	948.577	312.339	1192.1	1051.06	1095.03	1128.66	1136.8	441.579	1235.8	76.0548	977.139	1011.17	1303.33	735.504	1389.01	934.626	397.669	683.368	538.289	741.525	1089.9	939.441	839.77	353.644
60	468.757	451.73	557.744	851.131	192.409	508.598	545.963	533.274	2075.69	2379.24	2753.11	2137.51	519.24	1424.02	1256.85	2324.79	1485.72	1891.82	1218.36	1781.32	2290.53	630.309	1806.47	50.73	1437.04	947.384	942.861	1799.63	947.505	1288.25	1026.67	1108.13	519.872	1234.63	30.3308	729.104	992.088	1094.47	798.098	1617.7	1253.01	346.552	770.544	894.023	711.048	839.299	1017.62	1080.45	74.5796
65	152.4	221.272	235.676	682.899	37.1905	491.536	400.31	411.706	1851.2	2151.89	2601.46	2457.93	522.538	1372.13	1155.19	2223.24	1329.13	1871.54	1210.87	1828.31	2245.93	655.882	1825.88	562.894	1305.13	951.556	727.97	1589.05	971.935	1004.26	1070.13	529.569	457.453	1199.08	16.2368	777.281	1271.71	956.278	870.836	1709.85	1086.21	279.381	692.585	1142.79	553.543	831.149	846.136	766.811	293.767
70	622.136	374.835	716.17	759.899	203.196	484.503	506.696	523.866	1955.37	1936.17	2475.22	2686.99	518.285	1330.78	1244.71	2349.75	1224.48	1651.72	620.802	1734.49	2085.15	661.572	1841.25	351.962	1151.66	1094.37	346.016	1219.03	994.674	892.52	932.162	805.884	507.723	1306.67	56.0443	582.919	575.095	892.508	643.73	1879.71	1264.7	150.285	707.329	811.189	523.995	941.882	877.434	502.277	269.267
75	254.098	303.092	315.059	715.626	82.3713	484.901	188.352	308.361	1879.59	2207.53	2004.14	2603.31	842.885	1025.06	983.274	2595.41	1059.51	2128.97	945.171	1386.87	1848.22	276.749	2112.26	252.849	1087.26	975.505	447.954	1058.38	990.195	399.179	725.823	726.84	422.247	1319.89	12.3293	571.1	650.083	876.421	682.984	1782.41	1193.26	388.817	736.342	365.372	672.953	667.076	907.535	800.993	147.247
80	461.019	218.96	408.69	711.335	25.5849	455.443	384.738	733.876	1547.33	1785.64	1872.64	2739.32	173.334	989.152	876.617	2450.98	1312.02	2293.96	796.645	1457.53	2265.73	301.512	1432.71	366.632	1188.32	814.361	672.809	1805.77	743.398	1128.59	601.145	614.808	153.386	985.618	35.5489	832.418	545.494	874.495	363.447	1389.05	824.028	39.225	702	690.415	505.588	759.429	1052.11	736.41	246.267
85	476.812	206.583	769.028	967.519	17.5014	224.072	492.082	786.701	1854.61	1873.35	2014.25	2555.3	155.011	496.556	1117.11	2162.98	1378.59	1628.74	906.753	1226.84	2239.34	680.726	1179.98	208.308	1008.73	825.678	250.029	923.808	1072.07	537.874	537.265	272.392	358.612	1179.6	179.081	968.812	637.564	627.637	350.954	1151.65	1072.51	45.3445	561.338	367.492	431.588	987.525	1042.6	612.69	29.3391
90	231.891	187.93	749.78	966.8	375.393	432.802	594.897	456.445	1385.57	1447.6	1636.11	2461.64	0	245.908	711.145	2024.54	1082.32	1589.66	592.131	1140.38	1998.16	484.384	1242.56	156.107	1424.89	530.503	425.161	705.341	685.989	266.398	491.107	636.725	231.731	1064.91	3.4094	490.044	676.045	759.828	677.316	1556.95	854.669	282.222	891.97	314.858	480.119	933.63	793.595	332.687	123.505
95	173.457	589.016	565.781	902.321	294.244	255.566	316.325	293.927	1236.14	1127.28	1323.66	2512.8	0	343.864	797.442	1998.04	855.72	1193.93	733.403	782.287	2015.35	65.801	1211.99	757.564	780.046	762.563	482.629	664.697	559.16	334.971	486.719	418.392	409.262	696.729	46.6711	872.018	471.761	629.755	493.202	1290.66	812.616	337.851	743.153	336.422	508.309	270.177	966.673	1176.31	136.904
100	174.186	405.937	449.217	591.292	66.8021	402.639	379.444	833.569	1055.61	965.4	1129.64	2156.08	0	596.668	701.699	1437.69	1541.61	1416.54	718.652	1397.32	1773.1	773.734	1226.48	557.22	532.438	87.4729	470.211	677.708	620.606	201.526	466.811	512.159	57.6292	732.637	0	286.02	565.582	419.332	452.047	1245.18	524.579	286.522	518.928	345.304	423.631	804.332	594.507	596.687	46.505
105	372.705	104.164	609.032	1260.58	519.729	322.386	500.73	649.201	667.009	752.423	577.295	2490.29	818.815	277.194	417.906	1560.37	1090.37	1286.62	922.721	1174.06	1912.11	264.641	1248.04	120.745	708.613	1077.64	760.812	1508.96	529.977	372.672	677.634	276.016	378.757	955.538	50.9279	241.18	754.176	659.034	514.632	196.7	555.481	61.8004	621.98	1006.31	151.95	509.883	577.095	471.903	41.8772
110	258.031	179.787	475.113	884.259	622.147	423.572	342.238	287.054	546.974	637.172	883.709	1986.26	589.176	55.0371	118.798	1586.63	1215.21	1535.84	810.891	835.191	1692.72	391.173	1209.88	318.278	659.082	98.743	195.526	838.81	193.185	124.651	320.388	818.514	140.844	739.731	16.0394	797.148	240.772	156.908	303.342	1023.41	9.42889	32.3535	324.151	665.902	225.276	0	256.707	0	58.1603
115	464.901	405.659	848.209	987.134	372.964	272.911	521.467	948.692	800.336	676.381	496.158	2060.58	126.582	0	349.79	949.808	1166.17	1667.42	599.289	776.586	1444.23	140.257	1250.35	86.9466	857.67	484.303	167.533	512.842	175.789	74.4639	334.453	334.125	295.292	760.081	94.8735	509.924	341.561	136.559	339.963	867.597	125.3	148.507	250.941	248.541	218.995	0	238.676	0	183.457
120	607.286	312.582	933.695	799.381	160.356	123.127	257.218	280.531	948.99	490.07	444.257	1787.02	12.7852	246.729	127.904	716.59	1231.83	1120.93	330.491	827.779	1399.66	155.809	1047.16	93.4209	744.878	441.624	270.352	479.395	462.134	59.1365	142.791	267.315	244.994	470.44	105.438	416.11	304.68	387.484	327.532	372.987	333.049	271.666	466.688	177.447	203.243	0	239.483	0	64.8316
Fig. 5c
	Saline	MK-801 (0.2 mg/kg)						ED50 was calculated using the 'one ohase exponential decay' equation 'Y=Span*exp(-K*X) + Plateau' in Graphpad Prism 8.0
	Saline	Saline	1 mg/kg	0.25 mg/kg	0.0625 mg/kg	0.015625 mg/kg
	3527.65	11367.2	7641.27	941.859	9801.47	12165.6
	3072.02	11436.9	3483.94	6270.96	6517.08	13056.9
	3743.51	20229.1	5116.63	198.368	3716.76	7857.97
	5394.71	17087.4	5503.55	5813.89	12882.7	12090.6
	1419.57	6403.27	3779.18	7368.51	8130.47	13119
	3799.34	8658.34	6084.51	6606.16	9213.98	7123.25
	3943.36	12461.8	4659.8	7114.68	7343.79	11672.4
	4973.09	14507.5	6420.4	13975	6879.86	3223.39
Fig. 5d	30 min				60 min
	Saline	Haloperidol 1 mg/kg	compound-110 10 mg/kg		Saline	Haloperidol 1 mg/kg	compound-110 10 mg/kg
	19.23	64	4.61		12.62	90.76	0.72
	23.41	60.4	11.74		25.55	92.19	9.29
	16.07	52.11	9.61		20.18	78.19	9.5
	13.89	77.42	1.9		17.22	89.49	5.93
	28.15	42.42	6.94		18.54	51.8	6.32
	10.03	44.2	8.41		26.52	72.4	4.29
	10.39	67.21	8.8		15.27	95.48	4.78
	17.74	60.96	6.85		15.62	82.5	0.94
[truncated: 7 more columns]

## Sheet: SupplementaryFig1b
SupplementaryFig 1b
β-arrestin2 TANGO assay
M1R
log [compound] M	compound-110				ACh
-12	1560	1880	3200	3180	1930	1730	2490	1980
-11	1030	2970	1030	1860	2050	1280	2450	3400
-10	1360	2690	2220	1330	3070	2790	2890	2350
-9	1200	3150	2030	2790	2590	2640	1200	2450
-8	3090	3090	5110	2500	2660	1640	2890	1650
-7	3700	3040	2630	5440	2360	3590	2450	1520
-6.5	3360	6210	3190	4180	2310	1760	1920	3170
-6	6400	4540	8090	5160	2470	2490	2280	4680
-5.5	8120	9990	13360	7110	2280	3320	2400	3270
-5	8970	14150	11230	10210	3080	4610	3620	4520
-4.5	14090	13900	9700	13820	9050	6940	11250	8860
-4	15200	15440	16780	14120	20770	16990	15010	24030
M2R
log [compound] M	compound-110				ACh
-12	2510	4180	4060	1830	2970	4840	4050	4110
-11	2100	2210	2720	1990	1260	4520	2740	2150
-10	2550	1950	3580	1990	2470	3340	3450	2800
-9	3630	5720	1880	3170	3820	4400	1640	3500
-8	2250	3720	4020	5290	4060	3320	3090	2500
-7	9780	7580	9980	13660	9840	9630	10990	9420
-6.5	34390	3260	37810	36040	18090	21960	45890	35700
-6	75520	77940	44650	73580	88400	97770	91080	81870
-5.5	96840	106450	101860	102730	107800	90130	111680	101910
-5	120210	100840	106670	92700	116540	103120	115270	115540
-4.5	117870	115220	100980	104050	118270	121330	109230	123060
-4	115740	117040	116740	109170	126240	113510	126910	138460
M3R
log [compound] M	compound-110				ACh
-12	2440	4190	1260	1210	1020	2180	910	2070
-11	3060	2020	1930	2660	2950	650	770	1040
-10	3250	1880	1240	3650	2040	1140	750	1460
-9	1290	2360	1670	1710	1770	2850	1300	1750
-8	1490	2620	3180	3290	2410	3860	2170	4220
-7	5260	3980	7440	6350	6840	6910	2930	3930
-6.5	6220	7530	8210	8940	7600	8260	3340	4970
-6	8170	6870	10520	12880	7430	6730	3950	3540
-5.5	15940	18050	15870	20130	6600	6040	3410	4470
-5	31390	38300	33810	40410	6810	7040	4250	3480
-4.5	33310	36630	35090	41980	7920	7340	4150	4370
-4	44260	49170	38450	45620	6920	7710	3140	5340
M4R
log [compound] M	compound-110				ACh
-12	290	420	320	550	390	560	810	430
-11	520	480	380	550	470	390	460	640
-10	410	570	540	730	480	720	760	1470
-9	530	800	590	880	500	800	1410	1110
-8	1000	1120	720	1300	1040	1160	1040	1230
-7	34100	36860	35100	35900	2520	5730	1930	4690
-6.5	79440	75160	62650	75320	18970	26580	23110	22820
-6	130670	115050	114230	120020	42690	49500	43750	38860
-5.5	141500	157810	149090	158050	55370	54410	56750	57770
-5	163720	155980	165180	161110	72250	66390	66860	76560
-4.5	178760	161650	171870	176210	73850	70210	74410	68790
-4	160350	158600	163090	160670	86160	90370	95330	85390
M5R
log [compound] M	compound-110				ACh
-12	10170	7650	10070	6710	9320	8000	9940	7900
-11	8350	7000	9760	6520	5410	6430	10620	7600
-10	6040	7610	7550	5440	10730	7780	15290	10410
-9	8200	5950	7210	9180	6360	6710	9200	8260
-8	9390	10200	9980	9650	9400	6240	7280	8530
-7	9820	7320	9620	10050	12320	9710	11980	8080
-6.5	9150	7540	6830	8800	16790	12060	14470	13250
-6	6710	10790	8370	6710	32080	29820	22450	30790
-5.5	9520	10010	9350	8620	71700	72280	65560	64210
-5	12310	9330	13720	14350	117930	107420	132400	122660
-4.5	12480	12260	12280	18260	147000	156570	136460	152650
-4	16680	10920	12950	22910	154360	191020	189420	203590

## Sheet: SupplementaryFig1c
SupplymaetaryFigure1c
M1R
[Cpd]/M	Ach			compound-110			DMSO
3e-14	1.06	1.05	1.06
1e-13	1.07	1.07	1.07
3e-13	1.09	1.09	1.07
1e-12	1.08	1.09	1.08	1.05	1.06	1.04	1.05	1.05	1.06
3e-12	1.09	1.1	1.09	1.07	1.07	1.08	1.08	1.08	1.07
1e-11	1.09	1.1	1.09	1.08	1.08	1.09	1.08	1.09	1.07
3e-11	1.09	1.09	1.08	1.06	1.06	1.07	1.07	1.09	1.07
1e-10	1.08	1.1	1.09	1.08	1.09	1.09	1.09	1.09	1.08
3e-10	1.1	1.1	1.09	1.07	1.07	1.08	1.08	1.08	1.08
1e-09	1.11	1.11	1.11	1.1	1.08	1.09	1.09	1.09	1.07
3e-09	1.19	1.2	1.19	1.08	1.08	1.08	1.09	1.08	1.07
1e-08	1.28	1.27	1.24	1.08	1.1	1.09	1.09	1.08	1.07
3e-08	1.32	1.34	1.33	1.09	1.09	1.08	1.08	1.09	1.08
1e-07	1.38	1.38	1.34	1.1	1.1	1.09	1.09	1.08	1.08
3e-07	1.47	1.47	1.47	1.15	1.14	1.15	1.08	1.08	1.08
1e-06	1.51	1.54	1.51	1.26	1.27	1.27	1.09	1.09	1.09
3e-06				1.3	1.3	1.29	1.09	1.09	1.08
1e-05				1.35	1.34	1.33	1.09	1.08	1.09
3e-05				1.33	1.34	1.34	1.09	1.07	1.08
M3R
[Cpd]/M	Ach			compound-110			DMSO
3e-14	1.08	1.06	1.07
1e-13	1.07	1.09	1.08
3e-13	1.09	1.09	1.08
1e-12	1.09	1.09	1.08	1.07	1.06	1.06	1.06	1.05	1.04
3e-12	1.1	1.1	1.09	1.08	1.07	1.09	1.08	1.05	1.06
1e-11	1.09	1.09	1.09	1.08	1.08	1.09	1.09	1.07	1.05
3e-11	1.1	1.09	1.09	1.09	1.09	1.09	1.09	1.07	1.06
1e-10	1.09	1.09	1.09	1.09	1.08	1.1	1.09	1.07	1.07
3e-10	1.1	1.1	1.1	1.09	1.09	1.09	1.08	1.08	1.06
1e-09	1.15	1.16	1.14	1.09	1.08	1.08	1.08	1.08	1.06
3e-09	1.3	1.31	1.27	1.09	1.09	1.08	1.07	1.07	1.05
1e-08	1.35	1.38	1.31	1.09	1.09	1.09	1.08	1.07	1.07
3e-08	1.42	1.43	1.4	1.09	1.09	1.09	1.08	1.07	1.07
1e-07	1.47	1.48	1.4	1.09	1.08	1.09	1.08	1.07	1.06
3e-07	1.55	1.52	1.49	1.1	1.09	1.08	1.08	1.08	1.06
1e-06	1.58	1.57	1.51	1.1	1.09	1.09	1.08	1.07	1.06
3e-06				1.09	1.09	1.09	1.08	1.07	1.05
1e-05				1.09	1.09	1.09	1.07	1.07	1.05
3e-05				1.09	1.09	1.09	1.06	1.05	1.04
M5R
[Cpd]/M	Ach			compound-110			DMSO
1e-15
3e-15
1e-14
3e-14							1.07	1.07	1.07
1e-13							1.08	1.08	1.08
3e-13							1.08	1.08	1.07
1e-12	1.07	1.05	1.07	1.07	1.05	1.06	1.08	1.09	1.07
3e-12	1.06	1.06	1.06	1.06	1.06	1.07	1.09	1.08	1.08
1e-11	1.07	1.06	1.07	1.15	1.08	1.07	1.08	1.08	1.08
3e-11	1.07	1.07	1.07	1.06	1.07	1.06	1.08	1.09	1.07
1e-10	1.07	1.08	1.07	1.07	1.07	1.07	1.08	1.09	1.07
3e-10	1.06	1.07	1.07	1.07	1.08	1.06	1.08	1.08	1.07
1e-09	1.08	1.07	1.08	1.06	1.06	1.08	1.08	1.08	1.07
3e-09	1.11	1.09	1.08	1.07	1.06	1.06	1.09	1.09	1.08
1e-08	1.13	1.15	1.13	1.07	1.07	1.06	1.1	1.09	1.08
3e-08	1.18	1.18	1.18	1.08	1.07	1.08	1.09	1.09	1.08
1e-07	1.31	1.33	1.28	1.08	1.08	1.06	1.11	1.09	1.08
3e-07	1.37	1.48	1.43	1.08	1.08	1.08	1.1	1.08	1.07
1e-06	1.77	1.71	1.81	1.08	1.08	1.09	1.1	1.07	1.08
3e-06	1.97	1.97	1.95	1.1	1.08	1.09
1e-05	2.08	2.22	2.13	1.1	1.1	1.13
3e-05	2.2	2.1	2.15	1.15	1.18	1.19

## Sheet: SupplementaryFig 9
ED_Fig 9a
β-arrestin1 recruitment
agonist activity
log [compound] M	Iperoxo								compound-110								Ach								LY2119620
-14	1.52464	0.826844	2.20337	0.782297	2.19144	0.10784	4.67873	1.12687
-13	1.20192	-0.21135	1.49678	0.850583	0.600154	0.709024	0.96067	-0.282889
-12	0.627981	0.201238	1.26892	-0.441102	0.159879	0.318734	-0.357088	-0.214627
-11	0.979	1.69519	0.653631	2.08189	1.05481	-0.245475	1.0601	1.23446	0.45601	0.604627	0.81608	1.77999	0.120212	-0.498587	-0.720586	-0.325602	2.26064	2.45951	1.63983	3.82282	0.121535	-0.321479	2.27843	2.34298	0.683689	-0.809684	2.36005	0.930249	1.17387	-0.15397	1.86815	0.939443
-10	5.69015	4.88196	7.17315	6.23871	6.34153	5.45208	6.58562	6.70657	1.21183	0.702289	-0.123392	-0.939231	-0.386146	0.684651	-0.769405	-0.580049	0.380994	2.79637	1.4781	2.21487	0.830219	-0.704237	2.0358	0.540709	0.613848	0.667941	0.962896	0.347794	-0.501962	0.501667	-0.084553	0.878604
-9	46.0368	48.8824	55.634	56.365	45.2918	42.592	57.05	51.3508	0.671858	1.40008	1.97551	0.39055	-1.02579	-0.799422	-1.53275	0.461409	2.51824	3.60952	2.27453	3.65462	1.33897	2.63856	2.3964	4.87462	-0.279711	-0.243421	-0.257662	0.919119	0.763201	0.303535	-0.250943	0.345716
-8	92.3217	92.1455	95.5202	94.2681	92.0013	92.9682	92.1004	97.9353	7.75522	11.4473	9.35974	10.0225	7.22783	9.08199	7.79969	8.29009	23.8285	25.6522	26.7799	28.7041	23.6999	23.4636	29.6241	29.7525	1.58957	1.78814	1.99573	3.8032	1.4246	2.38932	3.9286	4.45563
-7	98.26	95.7809	98.7261	94.8553	98.2467	94.0028	98.2907	94.5801	40.5189	42.4664	44.2647	46.4635	38.368	39.6928	38.1432	42.2647	79.3772	72.1565	79.0295	73.1727	71.6241	71.9356	80.826	81.4478	7.97869	7.07212	10.6257	9.97796	14.9163	13.0524	23.6213	18.8795
-6									86.968	87.169	88.5809	90.2313	80.4813	81.739	80.4939	80.519	92.0167	85.6538	88.5328	88.4494	85.7047	84.7063	94.9474	90.9896	26.6079	28.258	32.9927	34.3364	40.1417	40.9746	54.4907	54.597
-5									98.1227	96.1213	98.6851	96.037	93.774	95.1232	91.4891	91.0734	96.6387	95.9869	99.3004	96.1154	91.7795	92.584	100.988	97.7023	45.5171	47.5035	57.2169	55.4035	55.9656	52.3784	69.2701	64.2776
-4									92.1547	98.6818	90.2715	97.5652	101.718	98.1123	100.596	96.6306	98.742	89.4796	97.5609	86.6179	101.663	92.6956	111.808	105.904	30.1574	31.8501	44.3999	43.8857	26.346	28.2776	35.1132	38.3135
compound-110 cooperates with acetylcholine (Ach)
log [compound] M	Ach								Ach + compound-110 (30 nM)								Ach + compound-110 (100 nM)								Ach + compound-110 (300 nM)								Ach + compound-110 (1 μM)								Ach + compound-110 (3 μM)								Ach + compound-110 (10 μM)
-11	1.81941	2.03149	1.15732	3.48543	-0.272806	0.694456	0.357979	0.391899	23.5763	21.5898	24.6606	20.9895	30.601	28.0923	30.5957	27.8087	39.3254	39.3481	43.4426	41.4518	50.5489	51.2541	49.7368	52.0773	68.4848	72.3491	73.9019	78.3097	78.7663	81.4235	77.9757	83.8856	89.6334	91.561	93.2036	95.1238	92.2492	96.3176	92.5731	93.7516	103.098	101.671	105.956	102.233	102.141	103.593	100.129	101.323	106.975
-10	-0.185181	2.39075	0.984845	1.77059	-2.45272	0.878697	-2.43214	-0.298333	19.9445	20.1603	17.5897	20.0964	26.7136	25.8774	25.7396	26.3044	38.6371	37.8718	39.6603	42.2038	42.5845	42.5535	44.3018	44.9865	65.9338	69.5807	67.9977	74.2744	69.9871	70.566	73.1377	71.1372	83.6581	87.502	85.8912	89.6321	86.3241	88.3349	87.538	88.0972	102.465	99.1393	104.453	99.9096	93.9764	95.6163	92.5991	95.0398	102.945
-9	2.09413	3.25794	1.83421	3.30605	0.459391	2.47174	1.18468	1.16259	22.5264	21.3566	21.1765	21.569	29.8815	27.4649	29.5702	25.2024	41.3753	41.2757	43.9432	43.2709	43.6939	42.432	45.7161	43.5263	64.022	68.9792	67.3591	73.7003	72.2321	73.0477	72.9523	75.8071	86.6348	87.3865	90.2407	90.7574	85.8532	87.3819	90.5552	91.2273	103.903	99.9393	104.236	99.0863	97.8423	95.7061	94.5255	93.0014	100.085
-8	24.8209	26.7658	27.9684	30.0206	24.768	26.2896	28.0833	28.8682	43.1044	42.0757	46.9704	44.9827	51.2986	46.155	50.4231	45.5741	52.1138	56.1637	56.8079	59.8037	58.9208	60.4399	60.2702	61.9678	64.2273	72.8019	65.6834	78.7397	77.078	77.2717	78.8426	77.7335	86.994	86.7986	89.5217	87.9579	87.8346	89.2489	87.026	92.3309	99.0125	104.167	98.1526	105.115	93.7144	95.8498	91.5744	95.282	106.382
-7	84.0619	76.3613	83.6911	77.445	74.9449	76.9898	74.4496	76.2173	94.2841	85.7276	90.0261	84.5612	96.9576	90.8436	92.9257	89.7128	88.5835	93.5837	88.1641	92.1879	91.8791	93.9312	89.1693	93.6751	93.6426	94.5497	93.176	97.7517	94.1432	92.1412	95.2623	91.886	97.3612	94.5898	93.6283	94.634	95.9229	94.2901	97.6256	97.8157	101.561	96.6736	102.446	98.4178	97.6327	97.0236	95.8988	99.9101	104.557
-6	97.5415	90.7557	93.826	93.7371	89.9795	96.1969	89.2308	93.709	108.183	104.908	98.9115	104.879	113.647	110.063	110.001	106.098	104.838	109.201	101.33	109.076	106.498	106.804	104.093	103.338	106.539	107.988	106.178	106.908	104.576	100.29	105.192	103.967	106.541	111.516	108.029	110.059	99.9587	102.169	101.441	102.925	112.211	105.869	112.258	102.719	100.503	104.166	102.722	105.344	107.5
-5	102.471	101.776	105.309	101.913	97.0005	100.581	97.7755	99.8123	111.672	111.23	101.733	107.785	116.729	107.127	112.906	102.573	110.828	108.949	109.499	108.512	106.743	107.908	107.648	106.264	108.409	111.039	102.101	113.021	108.543	109.782	109.503	108.452	105.363	111.912	104.028	114.278	108.796	108.736	110.685	108.088	115.947	122.785	116.278	119.772	107.093	110.79	106.176	110.46	115.839
-4	104.714	94.8358	103.454	91.7839	105.798	107.771	105.299	108.747	111.389	109.301	99.2005	106.432	119.273	112.835	112.924	113.266	106.99	101.072	102.543	99.4251	113.849	110.183	112.009	107.037	102.514	102.965	103.872	100.031	116.075	110.243	113.434	112.064	105.483	106.434	104.961	101.307	115.455	111.699	113.095	108.752	109.134	112.956	115.816	111.866	111.243	110.169	110.264	109.92	112.461
LY2119620 cooperates with acetylcholine (Ach)
log [compound] M	Ach								Ach + LY2119620 (30 nM)								Ach + LY2119620 (100 nM)								Ach + LY2119620 (300 nM)								Ach + LY2119620 (1 μM)								Ach + LY2119620 (3 μM)								Ach + LY2119620 (10 μM)
-11	-0.0847779	-0.548011	2.17056	2.23805	0.10061	1.04898	0.719075	0.752332	3.24377	2.83996	6.06685	5.23747	30.3713	27.9117	30.3662	27.6337	8.34291	9.68177	11.1339	13.0937	49.9297	50.6211	49.1335	51.4283	15.5663	19.0073	21.9724	23.0105	77.5959	80.2012	76.8207	82.6153	37.1521	31.6377	46.6109	37.8276	90.8155	94.8044	91.1331	92.2886	43.6517	41.4902	53.1684	49.3559	100.514	101.938	98.5417	99.7119	47.1048
-10	0.656251	-0.948238	1.91685	0.353528	-2.03672	1.22962	-2.01655	0.0755819	4.52392	3.30104	4.84567	5.4741	26.56	25.7401	25.605	26.1587	6.59594	8.80614	10.0252	13.2124	42.1208	42.0905	43.8045	44.4759	15.4353	17.4794	19.9157	22.0446	68.9882	69.5558	72.0773	70.1159	32.721	27.1923	38.5026	35.6226	85.0061	86.9776	86.1963	86.7446	45.1545	41.0341	54.3523	52.1342	92.509	94.1169	91.1586	93.5516	44.7256
-9	1.18822	2.54713	2.29391	4.88523	0.818506	2.79155	1.52963	1.50797	11.97	12.2313	14.3808	15.0612	29.6659	27.2965	29.3607	25.0783	16.8093	24.3685	24.6654	29.6898	43.2086	41.9713	45.1913	43.0443	35.5927	35.5627	41.1242	43.454	71.1894	71.989	71.8955	74.6946	59.8655	52.7388	65.0388	62.2038	84.5444	86.0433	89.1546	89.8136	67.7949	64.6117	79.8287	76.2451	96.2994	94.2049	93.0473	91.553	63.2592
-8	24.5697	24.3226	30.7643	30.8985	24.6523	26.1442	27.9028	28.6724	48.2561	56.6029	57.42	68.0428	50.6647	45.6216	49.8064	45.0521	78.2352	81.9196	87.6709	89.8309	58.138	59.6275	59.4611	61.1255	90.1189	86.3822	98.8858	95.2246	75.9406	76.1305	77.6707	76.5833	101.959	99.6985	109.124	107.401	86.4871	87.8738	85.6943	90.8956	99.7129	97.0158	105.546	106.102	92.252	94.3458	90.1539	93.789	92.9119
-7	74.6811	75.0069	84.303	84.9532	73.8492	75.8541	73.3635	75.0968	85.2574	93.6543	95.2641	103.101	95.432	89.4373	91.4788	88.3286	98.6833	95.1264	106.466	108.485	90.4526	92.4646	87.7957	92.2135	107.352	100.658	117.048	111.477	92.6725	90.7096	93.7697	90.4594	107.421	105.932	114.51	113.272	94.4174	92.8166	96.0869	96.2733	99.4129	101.864	108.811	110.796	96.0938	95.4966	94.3938	98.3267	98.1069
-6	89.4043	88.3604	99.0689	94.9305	88.5902	94.686	87.856	92.2468	102.812	101.99	116.467	114.668	111.795	108.282	108.22	104.394	104.526	107.097	115.392	116.506	104.786	105.086	102.428	101.688	108.636	100.288	117.065	108.204	102.901	98.6991	103.506	102.304	111.006	107.415	117.378	117.791	98.3744	100.541	99.828	101.283	103.908	100.824	115.337	113.915	98.9085	102.5	101.084	103.654	98.4213
-5	95.7564	96.5977	105.385	101.95	95.474	98.9841	96.2338	98.2308	96.0371	102.493	107.542	109.592	114.817	105.403	111.069	100.938	108.718	114.592	118.865	122.429	105.026	106.168	105.913	104.557	111.248	110.213	121.633	117.869	106.791	108.006	107.732	106.701	113.073	112.39	120.286	116.892	107.039	106.981	108.891	106.345	104.269	99.1021	113.531	113.998	105.37	108.994	104.47	108.671	101.09
-4	106.091	96.7144	116.699	110.526	104.1	106.035	103.611	106.992	106.644	107.617	110.723	115.521	117.311	110.999	111.086	111.422	107.913	114.969	117.08	125.696	111.993	108.399	110.189	105.315	109.707	118.821	120.858	121.174	114.176	108.458	111.586	110.243	118.283	108.531	122.391	118.526	113.568	109.886	111.254	106.996	116.166	113.575	129.066	123.865	109.439	108.385	108.479	108.142	113.026
Gαi2-β3γ8 dissociationn
agonist activity
log [compound] M	Iperoxo								compound-110								Ach								LY2119620
-14	-3.61232	5.17953	1.2005	1.2005	5.43428	2.24733	-3.15567	0.371218
-13	-1.50627	-4.98451	-5.58737	0.682153	5.69287	-15.9448	-7.57927	6.19142
-12	5.24032	-6.19313	-6.8825	1.81894	-5.63094	6.76916	6.40522	-5.07523
-11	19.2112	16.778	14.3894	20.4662	16.1291	8.80294	15.3601	7.21427	3.75422	-3.35568	-5.07974	1.38397	-5.12193	11.4563	-5.45724	-1.73813	10.4574	-12.0317	3.89736	-0.915692	-6.49907	4.6902	-3.86498	-2.1946	2.73209	17.435	-0.656632	-4.60342	-1.08713	0.187538	2.6419	-8.30362
-10	50.5196	58.1029	46.8498	54.7282	53.4971	46.772	46.3699	46.4899	-1.36833	1.53382	-6.22549	5.21858	-2.54192	6.50416	-6.47382	-0.536849	-13.9669	8.65537	-4.71594	-1.95538	1.78805	-8.53809	-1.767	0.004901	3.06756	1.50553	-2.57927	3.61624	-2.0581	-1.28133	5.22477	-0.252123
-9	92.3338	95.9104	92.9293	94.6906	85.9082	101.906	94.5789	84.1459	-6.69497	10.566	2.64475	2.85239	12.3005	-5.64659	-5.93359	7.91517	-9.17585	14.8548	-2.01215	0.812646	-2.02791	3.98606	5.31138	-2.3361	-13.6884	3.88002	1.29831	3.79158	8.53782	-3.41406	1.94662	1.91082
-8	101.046	97.0698	108.225	95.1701	106.346	91.9152	103.052	95.1234	10.0854	5.61565	8.5931	9.68209	13.1237	5.58183	8.08043	11.3676	19.0727	27.0004	16.1003	24.9765	21.8602	25.9348	27.8555	21.4554	4.23646	4.5859	12.8326	14.7537	28.3737	6.61622	7.65619	8.93661
-7	98.3494	101.647	98.9853	94.5173	113.602	82.9065	91.4073	109.179	48.1593	50.3261	47.3858	40.8788	66.1207	46.689	51.7001	45.1216	71.4185	60.9303	61.3119	59.7539	59.5427	61.4193	68.5231	58.5746	57.0954	67.792	53.3479	40.0494	52.8984	65.329	41.9797	54.134
-6									83.9607	104.311	95.0832	103.348	103.352	97.6752	88.8663	81.8835	91.6279	84.0867	101.519	95.7502	82.5765	103.956	87.631	106.847	98.7162	70.75	72.9188	69.2197	70.8996	81.8252	80.5299	75.2678
-5									84.5092	113.178	101.516	106.78	97.0989	114.411	94.7532	96.2156	95.3276	110.29	104.029	95.0869	106.648	93.9579	97.055	109.906	115.694	86.4332	83.9133	97.5394	98.3079	80.2491	103.37	95.643
-4									98.166	98.6451	98.6145	108.505	107.031	116.63	92.2923	101.43	98.415	105.078	101.25	112.116	113.499	89.3173	99.7021	103.829	90.7069	55.9108	62.7519	50.4194	74.9924	77.6411	89.8839	76.7534
compound-110 cooperates with acetylcholine (Ach)
log [compound] M	Ach								Ach + compound-110 (30 nM)								Ach + compound-110 (100 nM)								Ach + compound-110 (300 nM)								Ach + compound-110 (1 μM)								Ach + compound-110 (3 μM)								Ach + compound-110 (10 μM)
-11	10.4574	-12.0317	3.89736	-0.915692	17.1262	-5.07247	-9.06161	5.89539	14.8447	6.57827	12.7138	11.8056	27.3974	31.8179	22.1176	15.4987	42.7488	53.8725	40.5405	42.9948	59.859	58.0296	48.7554	47.0667	66.6549	71.2593	74.3499	63.6363	81.7381	85.5139	69.0217	64.4165	101.56	98.926	94.6059	81.3021	97.041	101.344	82.6857	86.0952	106.683	101.371	96.4164	88.3992	102.44	104.295	97.0483	99.7953	102.711
-10	-13.9669	8.65537	-4.71594	-1.95538	-9.45388	17.0495	-2.88577	-10.3754	13.0441	6.06732	15.2578	15.7149	26.9119	34.3421	15.9473	21.7801	51.2584	47.2778	46.2827	35.7334	58.5334	60.9473	41.3575	43.0379	70.0579	67.4641	73.1802	73.6851	84.533	80.8786	62.8458	72.6269	94.7081	105.266	83.5981	88.4918	94.7428	98.1	82.0386	90.717	110.73	107.453	98.6945	89.3283	106.938	99.3154	102.135	99.8037	97.066
-9	-9.17585	14.8548	-2.01215	0.812646	27.9751	-1.22129	5.84817	13.4725	3.56901	11.0524	13.8342	16.6067	39.311	43.0687	26.8949	29.2461	54.3197	45.7305	35.7334	41.5309	54.4115	56.6678	42.5393	54.7341	78.7832	67.2802	73.6568	65.2526	82.4414	85.6911	66.9594	61.9598	105.965	94.808	95.7263	87.3475	93.2916	101.937	96.3678	74.8475	102.883	108.841	89.3821	97.4367	104.607	106.697	101.408	98.3663	107.806
-8	19.0727	27.0004	16.1003	24.9765	57.4255	67.1092	56.8505	49.7998	15.3122	24.89	22.6462	20.7655	67.4539	58.0743	69.3814	61.614	62.851	64.2015	58.2332	45.7838	76.2404	73.9423	66.3094	58.8268	79.669	77.1287	79.0509	74.2752	77.4753	87.4535	75.3322	73.5463	99.5368	96.2554	92.3294	95.9578	100.581	97.9228	95.0096	82.7482	105.208	105.314	93.4751	92.5056	113.99	103.006	94.3083	102.612	111.368
-7	71.4185	60.9303	61.3119	59.7539	81.8888	102.695	82.6732	88.1852	71.1638	67.975	64.8343	67.9982	97.2042	94.9019	99.0634	104.228	86.1116	87.232	65.874	89.2133	93.4535	95.4879	91.7127	89.8948	90.6581	94.7573	80.4133	83.7908	96.0991	110.904	95.5221	101.687	108.045	109.283	94.5372	96.5748	103.186	114.593	105.803	106.261	114.094	105.102	102.773	110.279	112.803	112.552	109.162	111.258	100.68
-6	91.6279	84.0867	101.519	95.7502	100.381	100.606	94.4389	100.205	103.009	84.5267	99.1202	101.839	99.3824	110.989	116.14	95.0013	88.3031	89.4741	103.182	102.012	100.489	110.138	107.147	115.566	101.088	102.621	114.659	117.1	118.105	112.938	102.998	109.09	115.156	116.772	108.046	120.482	110.315	110.734	111.928	107.808	108.246	106.396	109.725	107.925	109.39	114.357	115.515	106.972	102.417
-5	95.3276	110.29	104.029	95.0869	105.568	103.97	102.135	105.393	112.403	101.254	96.9467	99.9956	121.789	99.2889	103.377	114.348	110.898	112.046	100.267	97.6369	113.65	104.209	113.954	85.0425	106.349	112.612	118.801	117.1	102.53	105.48	100.019	104.739	116.462	117.643	113.824	107.441	118.453	97.7442	113.797	116.398	111.059	109.864	114.825	114.064	110.556	123.148	105.488	109.085	106.396
-4	98.415	105.078	101.25	112.116	100.76	113.009	105.831	99.6773	95.1886	92.9306	96.5584	111.513	99.7661	115.28	88.3061	114.334	108.413	108.96	105.544	109.823	110.992	109.76	96.4859	104.36	104.719	108.905	114.064	100.484	120.102	126.08	109.057	111.928	116.691	123.502	111.986	111.986	114.66	113.432	109.093	115.322	101.68	101.636	104.991	110.144	109.511	114.719	110.175	105.831	109.458
LY2119620 cooperates with acetylcholine (Ach)
log [compound] M	Ach								Ach + LY2119620 (30 nM)								Ach + LY2119620 (100 nM)								Ach + LY2119620 (300 nM)								Ach + LY2119620 (1 μM)								Ach + LY2119620 (3 μM)								Ach + LY2119620 (10 μM)
-11	-6.9246	4.54761	-4.22391	-2.51128	7.84724	-8.82998	-4.18539	-7.73559	17.7718	15.778	16.591	2.62976	34.4009	44.6872	30.1464	19.8459	25.2008	43.3926	33.7945	27.209	57.6844	50.1347	42.6137	47.1083	45.0389	33.083	71.3572	47.7337	70.2314	69.1549	65.1063	50.0685	55.2249	70.8102	82.7132	73.4262	78.6725	77.5392	57.1138	80.4633	81.6322	65.3034	79.6097	78.5894	89.0155	92.1351	80.3461	74.5613	65.2013
-10	1.57207	-9.01518	-2.07287	-0.256162	-0.149304	4.05502	-7.13566	-2.69191	15.477	3.40827	14.0615	5.65445	34.4935	37.1351	32.6746	23.6177	25.7848	28.9807	43.0042	36.0228	62.243	57.1091	40.8789	43.0033	48.7579	42.3572	52.4	70.0388	71.2466	80.5397	64.1775	58.8684	42.101	83.6081	84.1246	65.0539	82.6268	84.641	91.1139	65.2899	74.7782	68.5477	82.7085	80.6079	94.9538	93.4189	82.1431	82.0697	76.824
-9	-2.34037	3.82567	5.18451	-2.65636	16.6622	29.7776	0.900643	8.82542	6.47697	15.9177	-5.57224	24.7173	46.6817	51.2715	35.6263	46.2246	27.8754	31.4117	30.5806	48.8943	69.6017	79.3543	61.7199	50.5639	47.8479	55.5295	64.1913	72.4595	80.814	86.485	79.6092	75.3829	86.8971	61.1473	90.3995	81.614	87.5384	95.3798	69.4682	100.566	78.8555	87.9505	87.4884	87.4143	101.393	102.892	83.1594	100.301	81.3205
-8	22.1518	26.3294	28.2987	21.7368	50.4913	63.3369	24.1386	48.6724	50.7249	46.2284	44.6159	41.3216	63.1355	86.529	70.5707	63.6905	68.5638	52.2207	58.6087	70.0451	95.1552	88.1102	83.6126	81.0406	74.574	69.5276	80.4833	90.7134	100.038	108.002	85.058	94.0754	96.5672	91.3434	104.6	101.421	103.601	111.897	106.229	100.666	105.558	109.247	106.652	109.48	114.839	111.503	97.1993	108.827	95.6392
-7	60.7873	62.7112	69.9947	59.7946	82.1174	91.7566	84.5118	76.7295	83.7514	100.08	82.1423	80.0434	85.1688	90.7507	92.9913	94.6782	101.529	97.3608	101.71	89.3051	110.213	104.256	89.8335	99.136	106.051	98.3048	101.964	103.21	106.16	110.287	93.4458	102.064	120.456	103.052	110.281	116.597	112.713	103.412	108.731	104.609	109.596	116.966	108.753	109.899	111.683	111.948	105.264	99.8051	107.789
-6	84.4035	106.323	89.5858	109.287	94.8219	108.727	102.206	88.6972	106.121	104.186	100.478	98.2278	110.179	104.248	102.696	99.4042	109.077	96.6478	102.057	91.8173	103.655	101.27	97.2981	95.7651	110.306	101.056	104.56	108.735	114.885	111.372	95.3487	108.786	114.44	111.103	120.129	110.055	109.461	110.924	102.747	99.2899	117.828	105.096	109.186	113.7	110.544	114.789	103.43	95.4913	116.966
-5	109.084	96.0727	99.2481	112.424	102.254	100.408	97.092	100.788	106.873	110.556	113.78	98.0385	110.683	105.834	110.964	101.979	105.243	122.827	115.876	98.9753	105.979	117.322	103.001	91.807	109.799	109.924	105.075	108.287	109.986	106.552	106.829	107.21	113.32	124.608	113.63	126.373	114.471	97.3361	109.806	109.723	117.933	109.627	120.065	112.235	114.527	114.789	110.419	109.007	114.365
-4	116.108	91.3147	101.962	106.193	105.682	94.1146	105.299	96.9283	115.854	104.768	111.358	100.431	105.299	111.204	107.843	104.262	108.502	101.302	111.94	114.892	107.678	106.493	112.137	104.802	115.755	109.037	111.94	122.966	107.606	110.954	115.899	102.424	114.041	118.326	124.592	122.208	103.842	113.953	119.376	98.865	111.706	116.051	120.911	117.918	114.128	116.244	113.239	110.946	108.235
Gαi3-β3γ9 dissociationn
agonist activity
log [compound] M	Iperoxo								compound-110								Ach								LY2119620
-14	0.040534	-1.11923	-8.2125	8.40916	-2.72835	-3.12867	0.219138	-0.935783
-13	-4.85799	0.548184	-3.88153	3.67985	1.55754	-1.40753	0.789816	-5.51758
-12	-5.70528	-3.44192	-0.918359	0.194273	-8.94284	1.6748	-5.41093	8.56975
-11	12.2672	15.5594	-1.01028	15.3185	15.8425	13.6343	4.52635	17.2515	7.72546	3.57731	14.8226	11.2014	0.561703	4.10098	-0.417159	-5.20575	-5.37221	6.02705	-3.4241	9.46737	-2.89805	4.2932	9.14646	6.76318	3.2402	7.2035	2.03988	9.74543	0.180232	3.57463	11.1996	2.96287
-10	41.1788	37.9119	45.7479	46.7018	38.7749	51.9513	56.9118	40.4964	-4.03381	0.162788	-3.37785	0.526663	-3.59135	-0.830588	-6.52162	-6.10268	-8.16224	4.22695	-11.3677	7.89712	-1.12408	-6.32659	-4.64477	-2.59501	6.13182	-4.07519	-5.69	-13.2267	-2.66858	-0.459388	-0.904076	-4.66817
-9	79.1144	78.6977	81.2291	79.4519	75.6775	79.3921	86.5248	85.1056	-5.51465	-5.5853	-5.05508	-12.0996	2.4543	5.89949	-0.528674	-1.52575	-10.3332	7.23798	-11.747	1.02392	0.688981	2.37619	-9.60967	4.41404	-11.2252	4.57261	-10.1502	-4.94111	-1.7477	4.64438	-7.5831	-6.24387
-8	99.9466	94.1383	99.3672	90.8163	99.4818	102.453	99.2238	93.3435	-0.037373	-1.07713	7.59175	3.54358	14.0134	7.60432	14.5197	4.1672	6.26933	21.5428	7.53395	17.2674	17.6646	7.65086	5.21439	10.7981	4.9244	8.5488	0.451334	-0.093149	6.68531	5.13307	-0.915064	1.94932
-7	106.459	105.417	105.815	111.938	105.714	105.457	103.189	108.595	26.8744	19.4802	37.7303	39.5336	38.672	37.4421	44.5426	42.0298	51.1857	50.7075	43.5119	45.3057	51.8593	56.1018	54.405	46.7064	13.2793	12.906	16.3391	14.591	24.1559	32.9959	20.4208	11.9525
-6									69.9826	67.0721	89.3318	76.5528	78.4206	81.4216	84.8214	79.2592	78.7328	83.1926	74.0809	87.3622	89.3529	90.5612	75.1907	85.8203	46.069	50.9889	51.1781	45.1134	66.7399	65.4772	60.8418	58.2108
-5									91.8763	88.9431	93.1358	90.671	92.547	91.8694	92.676	86.7592	88.644	96.1297	103.545	99.133	93.6027	99.7266	92.8317	90.1729	66.6866	75.0239	77.4133	74.4505	74.9243	81.0636	83.4672	85.2227
-4									94.059	91.226	107.176	100.966	106.083	100.992	105.23	97.5341	95.9671	103.176	105.013	109.839	104.192	109.212	115.223	94.5138	72.7495	77.2244	84.5749	93.6122	71.4643	70.7488	88.8686	91.6323
compound-110 cooperates with acetylcholine (Ach)
log [compound] M	Ach								Ach + compound-110 (30 nM)								Ach + compound-110 (100 nM)								Ach + compound-110 (300 nM)								Ach + compound-110 (1 μM)								Ach + compound-110 (3 μM)								Ach + compound-110 (10 μM)
-11	-5.872	6.14802	-3.8178	9.77568	-8.04093	8.26668	-15.3204	2.37494	4.29141	17.1681	42.6106	33.6882	26.2972	27.133	40.6784	33.173	36.5277	33.8269	48.1948	44.5936	52.0721	50.4443	52.6168	60.3071	56.0609	65.7368	68.1674	76.3323	69.785	67.1549	73.4875	72.0132	84.2992	81.1414	91.1961	88.8507	83.2445	86.8973	87.454	90.3527	92.3499	98.3217	107.041	109.725	94.3277	88.9883	98.2353	96.2119	93.1904
-10	-8.81397	4.2499	-12.194	8.11993	-4.62357	6.30891	-3.36057	0.54242	17.8237	19.5824	38.5665	26.6754	26.8924	23.6837	35.6392	24.8137	43.5257	37.8333	34.9313	40.476	42.8428	46.6702	42.1372	47.8266	51.3598	62.7179	67.8602	73.8561	58.9015	67.5079	64.0929	65.0456	83.3484	83.4721	93.4503	79.4522	80.6327	82.6463	80.9456	78.5708	87.5136	93.6883	98.8358	95.0381	87.5513	83.2759	89.4102	85.878	87.4435
-9	-11.1032	7.4249	-12.5939	0.872439	-2.0267	11.8595	-2.78646	5.62544	21.5159	31.7485	29.6664	16.8495	30.1791	30.1127	37.913	23.565	40.4902	34.4472	29.1177	39.361	42.661	53.0787	47.5407	48.3888	50.2543	65.148	66.8014	72.7141	62.8834	69.0561	67.6293	64.2193	77.6278	76.5606	81.3087	90.9985	76.2889	84.8927	80.4684	82.2022	89.0989	91.6188	102.083	92.9877	84.7811	88.2989	90.1734	86.1791	85.7455
-8	6.40349	22.5086	7.73698	18.0004	21.7079	29.2286	7.57463	27.0979	22.4695	35.1785	47.1445	38.1936	46.6114	40.8399	54.7672	44.2355	43.1442	46.3894	61.0886	46.1148	59.9666	49.3467	61.008	50.0557	59.3801	68.8645	76.5479	79.2354	67.1996	76.0828	74.6537	73.2717	76.9206	77.6058	84.8035	79.484	79.845	86.3779	82.3461	87.3705	84.3348	89.3568	95.0667	100.531	85.2903	86.1943	85.7788	85.1784	86.787
-7	53.7659	53.2616	45.6742	47.5656	57.0345	74.3721	58.9157	74.2644	63.1991	68.7436	74.8585	75.4417	75.1898	82.3668	86.2129	81.5016	71.6891	69.6406	73.992	73.4628	82.8513	82.5043	75.0599	71.7924	69.0536	73.4243	84.4887	77.1099	77.7072	82.5522	74.6431	81.1141	86.3993	79.4352	93.873	89.1743	87.1255	85.7847	85.2406	91.114	88.0422	90.1184	88.3791	110.305	92.1902	91.8675	92.8138	93.5687	87.2115
-6	82.8131	87.5157	77.9078	91.9124	83.0006	92.1414	86.5092	88.747	91.4361	96.1601	100.584	91.7153	103.155	98.37	106.693	99.5123	102.689	98.7933	93.6512	102.454	100.064	100.095	95.5262	101.568	98.1539	103.917	107.823	105.267	98.7896	104.124	96.6476	98.6904	95.0027	95.6426	105.883	102.747	96.1952	94.4265	88.9679	93.8895	99.3841	94.1993	104.618	97.3167	96.5281	94.2067	99.2461	98.096	101.449
-5	93.264	101.157	108.977	104.324	91.8025	101.62	92.0741	98.9536	108.818	104.664	122.145	115.37	109.075	110.418	114.925	108.868	107.435	107.325	119.09	116.653	108.096	106.737	103.997	109.019	105.004	109.188	110.447	111.189	102.57	110.278	102.291	108.036	100.918	108.738	114.642	119.548	103.63	102.15	103.148	100.797	108.882	110.413	119.481	119.032	98.8716	104.283	95.6106	100.098	105.153
-4	100.986	108.587	110.524	115.614	102.735	108.93	100.755	103.315	109.893	100.256	120.961	115.158	111.517	113.466	124.026	121.326	107.799	111.038	115.085	120.881	109.919	111.957	115.483	118.27	107.608	121.899	120.383	122.772	106.727	111.1	114.484	110.07	111.255	111.453	120.447	125.54	108.741	106.464	105.401	114.488	111.399	113.7	116.888	119.099	104.803	109.468	110.07	107.521	105.622
LY2119620 cooperates with acetylcholine (Ach)
log [compound] M	Ach								Ach + LY2119620 (30 nM)								Ach + LY2119620 (100 nM)								Ach + LY2119620 (300 nM)								Ach + LY2119620 (1 μM)								Ach + LY2119620 (3 μM)								Ach + LY2119620 (10 μM)
-11	-3.13486	4.17447	9.10742	6.68501	-2.294	3.21088	5.52472	2.27199	15.1944	14.0274	0.018257	11.0967	12.4761	19.5138	10.7016	6.83993	32.1055	30.3705	24.9418	16.9685	29.2313	27.1606	26.275	29.4062	41.5598	39.93	26.4095	27.4232	46.9072	50.9249	34.3687	44.9833	38.9119	43.3393	41.7613	41.7622	50.8505	52.0078	57.1771	47.2831	59.9816	48.0296	51.6858	66.7034	67.5936	69.1017	63.2684	68.5413	76.4479
-10	-1.33176	-6.61969	-4.91025	-2.82683	-3.11346	-1.6137	-12.6791	1.75824	9.23931	17.8641	1.11274	10.7159	11.5262	17.6804	7.94696	9.28048	29.2904	19.6764	8.46081	21.3792	28.5711	23.8677	18.8265	28.0821	31.9715	51.5118	24.7345	40.0121	42.2993	60.1628	30.9466	52.355	49.6388	51.2848	55.2208	49.2173	57.4704	55.362	58.444	48.1395	60.1785	63.2529	51.9544	58.6317	69.6735	71.9059	63.2577	68.6141	78.065
-9	0.511076	2.22599	-9.95667	4.2973	3.20375	0.744098	-1.3091	0.263436	17.9073	17.7108	9.75831	11.3221	17.3002	25.0657	12.1195	17.7824	20.8621	31.5917	16.0086	24.6475	36.2644	45.9601	26.0347	20.3432	55.6131	62.5483	55.3767	53.4008	53.5635	67.3259	48.5072	53.215	68.9587	67.2433	60.7745	47.6497	73.1517	77.9482	68.0852	67.7394	82.0235	75.8515	77.0021	67.2606	79.0284	86.9577	77.6723	75.4381	93.0277
-8	17.7654	7.58727	5.1108	10.7862	19.142	26.9142	16.5298	20.433	40.0274	49.9833	31.697	40.5346	54.9809	61.0697	45.3831	50.2476	68.3859	71.3835	54.7068	58.2656	75.7899	78.2034	65.6352	62.8632	80.853	89.1198	68.6128	72.9593	86.3928	95.6899	74.6559	86.6	95.8721	93.5712	80.9259	93.9476	99.59	96.4849	94.2142	88.7175	93.0631	98.3999	85.2454	91.8133	100.862	95.5795	92.2262	94.9907	101.425
-7	52.5216	56.8338	55.109	47.2841	68.1921	67.0336	67.8024	61.9822	90.1571	85.9559	73.2313	79.0717	86.6659	91.5894	78.1873	83.5304	90.7976	91.9982	84.6045	91.9588	95.3925	95.1066	89.8907	96.481	105.301	111.654	96.4185	104.831	96.2826	111.108	89.0339	100.315	108.96	104.69	98.3112	103.13	103.593	103.623	103.013	100.453	103.388	100.826	99.74	101.453	102.699	102.016	99.845	101.67	105.979
-6	90.6308	91.859	76.2361	87.0402	89.6265	92.7321	84.6477	82.8518	101.698	99.3722	84.9972	87.936	96.8793	102.594	89.4095	104.813	106.106	105.18	97.5538	96.814	103.963	107.63	94.7651	98.7513	115.322	117.929	102.633	101.362	103.027	108.618	93.2658	103.838	105.199	104.555	105.601	106.425	105.465	101.696	110.087	102.333	110.343	105.968	102.769	94.5343	105.867	102.026	97.2074	98.1956	105.178
-5	94.9504	101.175	94.1667	91.4643	100.131	100.187	97.3812	98.3189	110.139	102.729	93.7003	97.7445	105.131	104.006	106.214	105.719	114.403	108.363	113.081	105.312	110.58	107.21	105.145	98.4779	109.256	121.649	115.634	105.198	106.533	115.965	96.8894	106.222	111.373	110.785	111.213	111.62	106.345	109.331	106.952	108.468	98.1877	113.824	100.655	105.753	103.978	111.284	101.245	102.65	114.077
-4	105.714	110.816	116.926	95.8765	106.569	107.656	109.42	107.448	124.505	116.188	109.416	102.701	115.488	120.058	113.129	115.603	121.979	127.875	117.591	115.074	119.974	119.275	117.146	114.501	120.793	127.869	117.959	127.179	116.638	120.347	111.916	114.924	108.375	117.358	120.799	114.862	108.02	110.189	115.676	115.943	114.118	115.525	122.97	121.977	111.227	111.815	114.417	118.499	119.335
GαoA-β3γ8 dissociationn
agonist activity
log [compound] M	Iperoxo								compound-110								Ach								LY2119620
-14	0.542989	-3.82493	-0.019078	-2.05863	-3.15889	3.99844	-2.2165	4.6918
-13	1.20978	0.242422	0.054673	0.632849	-5.3909	-2.93326	2.82858	-2.96883
-12	3.93892	0.554086	2.20439	2.16798	4.21736	5.27422	-2.11932	0.993017
-11	17.3229	15.7442	14.327	16.7344	20.2096	26.5927	25.5926	14.4092	6.86526	0.690245	7.78979	-3.50148	-2.37205	4.20277	3.51008	-7.93381	-1.81089	-1.14502	-3.53203	3.78759	-5.54289	-1.66269	0.985516	-6.80329	0.848343	-3.19794	1.41207	-4.0142	6.60092	-6.08536	6.32133	-1.77912
-10	67.1882	62.5012	61.0682	66.9956	70.5726	69.7011	68.4524	67.9447	0.595913	-8.05392	-2.17486	-7.56237	1.57912	-8.96615	-2.83744	-1.56153	-11.9672	2.29808	-14.1195	4.53876	-4.28892	3.26851	-3.26285	-0.241826	-4.87886	-2.22328	-6.74284	-4.87208	0.591104	3.73939	-2.0686	1.97131
-9	94.8449	89.309	88.4364	95.3199	92.8272	89.2657	88.0514	90.0495	-0.363124	4.35808	-1.75785	-3.74914	2.95879	-0.029053	1.70108	4.79109	1.82273	11.6156	-0.204104	9.69682	8.01435	7.70651	6.9287	3.85993	3.83021	12.7398	0.598595	14.4764	-6.07604	-1.73618	-3.74929	-3.33605
-8	95.8743	99.2878	97.7864	98.4493	97.6988	99.2506	99.0112	98.8687	23.7099	22.2533	18.3454	13.1991	19.439	17.5017	21.1879	8.32389	30.2896	36.115	20.2934	29.0589	37.599	41.4054	36.3455	30.5448	10.9934	12.0243	1.11467	11.1772	9.18501	10.8363	7.34696	4.3348
-7	108.112	100.421	105.456	101.695	104.245	108.961	107.511	105.233	64.1134	66.7732	62.3842	63.2628	65.0422	62.1929	58.4253	56.4823	72.3124	76.3372	65.9265	71.8985	81.8205	76.943	72.7662	72.2786	49.5455	50.1461	48.63	46.9594	39.5475	39.5415	31.5111	27.2193
-6									104.188	100.497	97.1758	102.899	94.5814	93.3231	89.8957	102.215	90.647	87.7079	90.6578	91.2415	91.1587	91.4682	91.0548	96.2281	86.4234	89.5731	83.7403	90.8279	77.5923	79.9183	78.5412	72.9699
-5									107.775	112.361	110.266	107.567	102.102	102.931	107.002	100.855	104.595	101.853	102.592	103.299	95.3853	97.9478	99.5181	100.033	94.6662	92.7261	89.34	95.8621	86.2568	89.9985	93.9768	94.6909
-4									113.064	111.067	105.968	113.794	113.719	113.245	111.096	111.727	106.331	110.864	110.023	111.754	119.379	115.019	120.741	120.849	91.7891	87.742	93.4326	88.4595	83.5403	85.5156	91.9803	92.3644
compound-110 cooperates with acetylcholine (Ach)
log [compound] M	Ach								Ach + compound-110 (30 nM)								Ach + compound-110 (100 nM)								Ach + compound-110 (300 nM)								Ach + compound-110 (1 μM)								Ach + compound-110 (3 μM)								Ach + compound-110 (10 μM)
-11	-1.81928	-1.1594	-3.52493	3.7288	-4.01909	3.84469	-5.38861	-5.35758	31.0829	33.1505	36.2853	29.4033	21.8984	31.0119	34.0634	28.5453	51.8781	57.2534	52.7418	59.6202	51.0394	54.3506	58.8605	53.3532	79.5627	76.5951	78.2963	77.0872	77.3185	81.7769	73.833	85.5247	87.6398	90.8035	86.9911	89.8505	90.5748	94.7685	90.3154	91.5646	102.713	100.073	103.778	107.411	101.802	100.109	88.3545	96.5725	105.609
-10	-11.8842	2.2527	-14.0171	4.47321	-1.86419	-4.37505	-2.16259	0.112951	29.9455	36.7312	32.8719	31.2558	27.5478	24.5458	30.5329	24.477	50.9534	47.6036	50.3804	56.1327	48.181	54.4363	54.0352	46.9553	76.0305	80.2629	72.1642	78.0933	78.4352	76.2697	76.3482	77.0879	93.2698	89.2326	89.7107	89.9444	91.7113	88.5636	85.2317	92.5469	92.258	96.8524	96.7776	89.8298	92.5669	98.8505	97.645	95.9757	106.618
-9	1.78163	11.4864	-0.226962	9.58484	-0.683066	8.67888	3.20474	1.40553	36.7358	34.1229	33.9619	27.9605	24.4354	36.5651	33.7993	32.4013	54.426	54.1263	50.8758	53.3012	54.8934	63.7925	45.1416	54.6559	73.0886	74.4981	77.3841	74.6185	75.0107	70.5495	76.4045	73.7039	90.4085	93.7995	91.8735	91.6624	90.4609	87.4313	83.4844	91.3611	103.727	99.2517	95.268	92.7614	96.5491	97.8003	94.7062	94.3692	102.187
-8	29.9923	35.7652	20.086	28.7726	28.5188	29.2746	25.5675	22.2744	51.2998	60.506	50.2685	46.1459	41.1332	42.7121	39.137	35.8374	61.922	66.2589	59.3395	61.3165	57.8105	55.2048	53.9623	59.7042	76.9406	81.3755	78.4894	79.1211	71.4454	78.7494	82.282	75.8733	89.6616	89.0658	90.9044	90.6635	85.2198	89.4326	88.3992	89.4847	101.253	98.953	98.6896	97.7864	101.445	93.3171	99.5467	94.4377	103.973
-7	71.6369	75.6254	65.3084	71.2267	69.6522	72.727	61.7921	59.7302	76.025	81.5231	76.7832	77.1224	73.9407	71.7334	74.9748	58.9803	86.1706	87.517	89.1314	85.1143	71.5537	76.6129	67.7772	80.9902	90.5771	90.0401	91.1273	86.2349	88.1135	89.4432	78.8265	82.9597	90.3132	97.2776	95.3312	94.7555	99.4046	86.1376	92.002	89.9567	99.9455	100.352	98.9991	101.222	97.5745	99.1767	93.6554	92.1557	104.224
-6	89.8064	86.8937	89.8171	90.3955	85.1122	92.8217	86.2875	88.6792	92.181	91.1005	95.8076	89.7792	94.8973	89.509	94.1281	93.021	89.8339	89.9374	96.035	97.4498	85.9069	89.9535	86.1396	92.0395	100.886	99.7403	100.274	103.034	100.123	95.213	95.4142	96.4679	99.7742	102.143	101.563	99.841	100.199	97.5476	91.4975	92.2683	100.506	99.5817	103.207	95.1137	103.085	97.5448	101.089	102.321	106.301
-5	103.629	100.912	101.644	102.344	96.3538	96.0721	101.886	93.8402	96.0367	94.3091	105.294	89.7865	97.1237	97.6035	101.151	98.8972	91.402	93.4018	94.2818	95.6921	100.325	103.031	97.7446	101.996	100.367	105.443	105.416	104.351	100.88	100.146	96.2528	102.695	100.718	103.408	106.467	105.064	107.494	106.717	106.214	101.992	106.817	106.401	100.289	105.793	100.489	107.565	109.297	101.358	103.803
-4	105.349	109.841	109.008	110.724	108.198	109.778	110.128	109.783	106.463	101.162	105.107	107.541	97.227	102.226	109.153	100.507	106.304	102.569	109.07	111.349	106.399	104.361	101.446	102.071	105.797	106.981	106.93	104.365	110.731	107.22	112.742	106.295	105.216	110.448	107.324	112.038	110.73	111.82	109.158	115.313	111.741	106.476	106.102	111.93	107.475	106.112	107.987	105.579	112.436
LY2119620 cooperates with acetylcholine (Ach)
log [compound] M	Ach								Ach + LY2119620 (30 nM)								Ach + LY2119620 (100 nM)								Ach + LY2119620 (300 nM)								Ach + LY2119620 (1 μM)								Ach + LY2119620 (3 μM)								Ach + LY2119620 (10 μM)
-11	-5.62734	-1.80361	0.806042	-6.86939	-2.75884	4.51345	-5.08936	0.0769682	32.7529	22.2819	20.2592	22.7731	22.9787	28.6893	16.4934	19.0854	50.8797	54.0926	37.5824	42.2965	47.7289	44.8539	34.1918	43.8229	70.0347	66.7681	61.7323	63.5122	61.1457	66.3711	53.4946	54.3231	82.2241	86.1892	83.7266	81.15	65.9456	65.9135	67.7495	66.8047	88.3962	91.314	84.9964	85.4356	81.6966	82.4342	77.1352	81.1493	95.4195
-10	-4.39161	3.05581	-3.38048	-0.403435	-0.517225	-3.12927	-3.97213	0.0510352	21.3999	29.6227	14.6733	22.8656	24.9987	27.2174	17.8118	21.4481	51.5294	49.8117	44.1664	38.6127	41.4145	46.0511	30.7287	31.9826	70.4347	70.2116	54.8164	60.6623	62.7756	63.8555	46.8178	57.7266	86.8786	86.0429	84.9864	83.6416	79.7933	74.3895	79.1713	69.3693	90.5519	90.4783	86.508	85.0731	75.0399	75.8929	77.9448	75.0241	91.2594
-9	7.73256	7.42921	6.66272	3.63861	4.93305	-2.44085	0.114116	1.43952	36.8147	38.224	23.1141	25.6676	32.5555	33.1771	22.5863	23.3083	52.7775	62.603	40.2449	45.8456	47.9131	51.8731	41.7265	40.2084	75.8463	80.7719	69.7148	68.8306	71.3671	78.4853	59.7866	63.7873	93.8904	92.9357	90.9174	91.5242	82.1057	83.3658	76.8177	77.5053	90.4461	96.5214	89.8937	93.0854	86.3542	86.486	79.8814	84.0587	99.2706
-8	36.8866	40.6376	35.6514	29.935	30.8273	24.6545	26.3971	20.6035	67.9476	67.8219	55.7452	56.4255	63.4798	66.8635	50.9601	43.5166	82.568	83.9847	73.1616	73.5323	73.9109	77.9647	67.1467	66.2517	88.5673	98.3696	80.7809	88.4176	87.63	93.4514	78.2567	97.7396	99.9392	99.3482	96.8732	95.7495	90.8282	92.7656	93.1907	88.1604	99.1821	100.971	96.1334	101.996	94.9358	93.1872	89.3694	89.0617	96.118
-7	80.4644	75.6578	71.5419	71.0614	72.9878	69.4179	57.8444	66.9659	93.3994	88.0077	85.6601	89.7955	89.2232	84.7	77.7667	89.4332	98.6795	95.1013	95.6389	88.9971	95.1115	98.0835	93.2426	93.9554	100.985	104.489	98.2709	101.718	96.6437	111.224	99.6362	101.438	103.272	109.119	103.524	104.675	95.0656	99.1056	98.7341	97.8083	105.065	104.651	103.013	100.423	100.271	101.77	97.4914	98.3297	100.494
-6	89.6666	89.9716	89.5643	94.6623	86.2395	89.2731	83.3725	90.5399	100.251	98.6085	91.402	95.842	102.228	99.6295	102.035	99.4869	104.197	97.9439	97.7598	96.6304	99.8072	101.169	105.116	98.3851	107.822	111.653	102.805	105.993	102.837	111.703	103.002	109.644	104.685	103.289	103.82	111.503	100.611	103.251	108.328	102.954	105.509	104.784	108.582	103.896	96.5526	96.7991	105.022	102.822	101.615
-5	93.8317	96.3569	97.9043	98.4121	98.2375	95.5553	98.711	95.6053	106.782	106.097	106.338	100.916	103.054	103.666	102.096	97.9793	104.931	109.025	107.403	103.293	106.925	109.619	110.202	104.91	108.937	116.485	104.75	114.908	108.68	116.552	110.98	112.126	106.467	108.188	113.263	109.129	101.561	105.812	107.334	106.868	109.225	109.022	107.16	109.64	106.128	100.794	100.882	109.031	104.733
-4	117.476	113.179	118.818	118.924	106.091	107.447	110.825	110.197	121.776	121.401	117.101	117.65	113.264	113.739	121.625	116.512	115.143	116.891	115.296	110.218	116.07	121.676	118.059	115.426	119.739	125.399	117.642	123.399	123.024	125.646	117.805	123.438	112.511	116.276	119.108	115.471	116.53	115.378	119.103	121.134	114.172	118.294	109.396	117.979	108.757	110.146	115.512	114.061	113.393
GαoB-β3γ8 dissociationn
agonist activity
log [compound] M	Iperoxo								compound-110								Ach								LY2119620
-14	2.79229	-2.29599	5.66382	3.40164	-10.5499	20.5503	-9.34474	13.2066
-13	4.37372	-6.48314	2.19967	-10.4708	-6.98722	-3.31348	-1.49129	-9.7674
-12	0.416739	-0.842803	6.36211	-6.40083	1.64266	7.72529	3.13795	6.32598
-11	23.0511	20.4165	20.8016	10.6927	15.8942	22.2	21.3522	16.9334	0.612936	-0.240631	1.01435	2.03317	-4.23866	0.228217	1.39289	2.21609	0.645532	2.1174	-5.89581	2.91426	-3.99738	-2.88746	-3.28854	-0.524128	0.793151	-1.16163	-0.751446	-3.41686	-6.14059	2.95115	3.14944	1.20822
-10	67.7059	62.7246	61.5296	64.4179	75.5492	77.849	66.1055	68.154	-1.54179	0.315674	-4.04803	-1.95052	-7.5885	0.380165	-6.74121	0.500424	-2.30416	6.29606	-4.37596	5.28386	-2.76565	1.09714	-8.08438	-2.05103	-0.414214	-1.98116	-3.88997	-6.16509	-3.67568	1.04483	-7.3016	2.54966
-9	91.1301	90.8023	87.8339	88.932	85.7646	93.0896	85.3792	91.7848	1.64401	0.874527	-1.51288	-6.26706	-4.37027	8.90576	-5.57768	7.95652	-9.66267	6.69015	-5.30143	2.45108	10.1899	9.55942	6.81813	-0.541262	10.9695	5.45988	4.55653	3.87304	-1.29262	2.11077	1.5289	-3.14797
-8	98.2083	100.321	98.8146	95.1849	97.807	97.8577	95.8505	101.962	26.2081	25.1965	15.1976	17.6157	18.9775	25.3861	17.1829	14.3497	35.4982	36.8351	32.0434	35.4574	47.4954	45.1791	24.2594	28.8497	11.4061	8.76235	5.17434	1.5865	8.36959	15.6119	9.68571	9.55045
-7	104.837	104.836	106.493	107.844	104.646	108.946	104.364	109.301	67.75	77.3796	59.5456	69.4714	64.1556	66.0641	60.1645	65.9329	73.5886	83.6929	68.7305	74.3714	82.1582	83.0606	74.0217	71.4344	52.0014	48.0139	46.4187	41.5715	41.3138	38.3203	40.2279	40.8224
-6									104.703	105.662	107.994	106.895	97.6171	96.385	97.078	97.6641	99.6525	101.09	90.7367	99.7854	97.6191	108.339	96.1846	104.635	89.5106	90.7453	83.4061	80.2742	80.7899	83.0699	81.0437	88.9069
-5									115.317	115.875	116.187	118.74	113.061	111.473	106.687	111.309	106.439	105.18	103.744	108.753	110.504	109.436	109.093	115.555	99.5486	104.158	100.804	102.626	89.9116	95.3682	101.97	96.2732
-4									118.976	121.686	121.63	119.32	114.844	115.139	115.049	103.362	103.344	114.77	111.898	121.738	118.927	112.931	120.622	114.031	90.9646	90.3614	96.7055	99.4452	81.8652	85.8135	86.3988	88.1929
compound-110 cooperates with acetylcholine (Ach)
log [compound] M	Ach								Ach + compound-110 (30 nM)								Ach + compound-110 (100 nM)								Ach + compound-110 (300 nM)								Ach + compound-110 (1 μM)								Ach + compound-110 (3 μM)								Ach + compound-110 (10 μM)
-11	0.615332	2.04984	-5.75995	2.82646	-3.07717	0.745293	7.28184	0.038398	31.052	33.2804	24.4079	30.9913	17.5222	29.942	37.2423	35.343	59.8465	60.6006	55.5876	59.0746	55.1372	53.8998	59.7587	63.0529	83.1463	81.4675	88.313	84.7128	82.2482	80.8578	84.4678	83.596	97.4036	104.356	95.0611	103.72	87.2065	89.6893	92.8498	90.9654	103.845	108.097	107.73	109.024	99.3759	96.2338	98.9632	101.058	112.224
-10	-2.25948	6.12241	-4.27868	5.13591	-3.06292	1.7559	-3.21041	-0.707432	36.4192	52.0134	32.5618	53.2035	26.4386	33.9733	28.2352	34.8094	58.1363	57.9882	48.5881	49.2051	56.4384	57.7055	55.1987	57.0493	81.0876	87.016	80.8852	85.8362	79.1644	78.8886	77.9819	81.2125	95.9434	99.7296	98.0804	102.238	90.8926	87.5603	94.3719	96.7918	100.714	105.297	102.496	102.167	95.4549	99.2098	98.6516	103.637	108.901
-9	-9.43118	6.5065	-5.18066	2.37504	1.99198	6.4731	-6.93696	5.62726	36.7321	38.6434	29.7357	25.9836	27.8272	30.0988	35.8227	25.3291	56.297	60.1039	48.9494	55.6563	53.1314	58.3406	59.5231	56.2781	83.7952	87.7196	82.7278	82.1399	78.0893	78.8737	78.8277	77.8371	96.8953	96.695	97.5234	96.7432	90.2315	89.2822	93.5632	95.6663	108.679	107.567	105.19	108.445	93.7299	96.5064	97.4435	97.1586	107.344
-8	34.5833	35.8862	31.2161	34.5434	30.8714	30.2456	18.5615	35.2884	59.1031	58.1529	47.3025	36.6151	41.3945	39.167	45.8002	49.4949	67.98	69.9658	57.5135	61.4295	64.3436	62.2876	65.4981	62.3967	87.4854	84.6395	78.9757	82.5063	77.9016	79.3453	78.4421	77.5294	95.455	96.2066	93.3602	89.3969	90.0679	89.5976	93.3444	89.3394	106.968	103.939	96.9234	102.386	94.9195	94.6711	96.2985	94.8815	102.922
-7	71.7066	81.5545	66.9718	72.4695	73.9936	75.4423	68.2906	72.4371	83.5667	82.7936	79.1241	81.0268	72.2822	71.6403	70.3613	74.8252	91.4851	92.8641	84.6012	90.117	74.9168	79.5925	81.4235	79.6968	91.9536	99.5185	94.0261	97.2753	80.2691	81.3826	86.1639	87.6738	96.7571	102.789	98.8226	100.848	91.5259	91.7619	96.897	101.071	109.129	106.47	111.199	101.085	94.1989	98.7234	99.4369	100.388	104.462
-6	97.1089	98.5095	88.4194	97.2384	84.5879	87.9996	91.571	93.7761	95.5328	94.7581	98.6767	98.3815	82.2117	85.8563	90.859	89.9411	96.8746	95.7191	96.4849	99.2028	88.499	89.0294	89.0869	95.493	100.063	103.672	99.0905	105	88.4191	99.8679	96.7691	102.307	106.987	107.297	104.934	107.599	94.1432	98.2085	98.525	101.974	108.179	110.683	106.318	109.132	103.292	103.065	106.12	102.495	110.911
-5	103.723	102.496	101.096	105.978	96.3001	96.5498	93.1438	100.073	98.1585	100.096	102.535	99.6303	85.6896	85.7503	103.825	94.0039	99.3033	97.8903	97.8752	105.455	94.2981	92.8754	98.3984	102.703	102.819	108.869	105.557	112.102	94.5242	100.22	98.9229	106.724	102.796	108.897	109.772	109.415	98.0747	96.7121	104.775	101.048	109.816	110.189	107.237	109.574	104.008	103.543	103.152	102.702	111.283
-4	100.706	111.842	109.043	118.634	106.726	110.973	98.0277	98.8703	101.059	104.614	113.861	107.973	91.4354	92.0073	111.059	100.352	107.757	110.613	115.994	111.751	93.8203	100.522	109.199	106.294	110.967	108.222	114.168	113.212	100.639	104.019	109.964	113.87	116.915	117.05	121.134	117.912	104.026	103.176	111.279	107.155	113.582	112.055	115.958	114.257	109.582	104.436	100.324	105.274	111.754
LY2119620 cooperates with acetylcholine (Ach)
log [compound] M	Ach								Ach + LY2119620 (30 nM)								Ach + LY2119620 (100 nM)								Ach + LY2119620 (300 nM)								Ach + LY2119620 (1 μM)								Ach + LY2119620 (3 μM)								Ach + LY2119620 (10 μM)
-11	-3.65663	-2.59711	-2.97998	-0.341093	3.35918	-0.268407	1.69196	-1.97828	34.1651	33.4256	22.402	29.4908	17.523	23.9623	16.4435	15.8608	57.975	55.5276	42.7325	41.1132	45.6318	45.825	40.7173	32.6972	65.7375	65.0379	56.4149	52.4648	60.3284	62.8054	48.8878	50.5846	74.011	84.382	76.9126	80.0522	62.4713	65.2602	66.5299	70.6033	86.2815	91.2368	91.3247	96.9796	75.5853	80.886	78.001	76.3294	102.258
-10	-2.48083	1.20655	-7.55804	-1.79866	-4.09163	7.42695	-2.13196	3.96452	24.6201	29.5894	17.8112	15.1296	20.4563	25.5464	20.5584	21.5605	56.8206	46.1621	45.0124	40.3262	45.2405	44.9357	37.1944	36.1734	58.3645	67.6193	43.9538	61.0284	57.2501	64.7307	44.9259	51.9622	83.9941	91.4628	84.254	83.2435	71.8128	73.2723	75.3342	68.3754	89.155	95.0981	83.4298	92.0952	81.2385	82.0544	77.004	80.004	101.134
-9	9.88642	9.28457	6.66776	-0.357449	2.25158	3.9437	2.33506	-1.02466	34.6674	36.2302	21.2507	26.8338	40.2709	35.9168	27.1859	32.1725	60.0438	61.5377	47.6086	50.8836	59.9012	60.4237	45.6958	45.3808	75.3596	77.4601	58.5731	57.5899	68.7997	74.7326	57.7563	59.3297	98.1697	102.75	97.6074	94.3243	77.5315	83.9374	78.3626	78.2889	100.927	103.551	94.5506	93.5219	91.9196	93.3726	90.0548	87.8408	107.613
-8	45.498	43.2868	23.3171	27.6989	32.6322	37.0107	31.3115	27.8516	72.7422	74.3682	56.483	55.9396	72.7081	69.0835	65.0327	59.7147	91.2796	85.9485	71.5876	69.5566	88.23	84.8625	75.7404	75.4135	94.2942	102.068	81.4025	88.1115	91.0555	95.9494	84.1604	85.3508	106.744	105.858	107.134	106.251	89.4897	95.2061	95.1939	97.3292	109.509	111.06	107.419	106.71	95.5019	100.875	99.4531	97.069	113.796
-7	78.5868	79.4481	70.8197	68.3498	80.2472	80.4857	71.424	75.8116	102.679	97.9455	92.605	90.3496	93.462	96.5493	91.5722	86.1868	106.748	105.441	100.042	96.4062	101.743	103.519	97.5257	92.2001	106.874	108.608	100.108	107.775	101.451	105.119	98.5112	97.9192	114.729	107.65	112.528	104.933	96.3125	96.2785	105.88	105.053	112.763	109.564	111.846	107.444	102.716	97.9431	104.249	104.36	109.047
-6	93.3456	103.579	91.9762	100.043	87.7767	89.2619	94.1332	93.196	106.861	106.742	102.347	104.356	95.9618	98.8879	98.9007	99.916	118.056	119.42	104.842	108.708	103.759	108.98	102.18	103.807	110.421	115.384	100.294	105.85	103.38	104.564	105.801	102.35	116.928	115.126	117.206	112.866	97.4762	101.048	106.198	107.991	114.369	113.526	112.171	106.207	97.6336	99.2434	103.13	99.7126	106.248
-5	105.645	104.626	104.298	110.467	89.3853	91.3464	104.031	100.379	113.69	118.257	109.96	115.514	104.214	102.999	103.469	103.21	122.585	122.699	110.045	117.217	109.696	113.427	106.494	109.455	121.93	122.479	114.032	115.395	109.69	111.307	106.028	104.593	120.135	122.734	124.568	118.126	104.628	105.178	107.823	112.538	121.226	122.791	116.588	116.034	103.673	104.869	108.358	106.032	120.179
-4	113.686	107.962	115.304	109.012	90.7625	90.4727	102.934	107.607	113.547	113.632	109.649	116.59	101.956	103.656	102.718	107.766	117.709	124.247	119.026	116.942	117.701	120.653	105.899	108.963	124.155	128.532	129.451	119.004	112.628	116.147	102.223	106.361	118.411	123.19	122.146	123.778	103.611	114.725	112.209	107.436	123.87	122.926	117.141	118.24	103.86	105.232	117.567	119.206	121.389
[truncated: 7 more columns]
